# Supplementary material for: Human umbilical cord mesenchymal stromal cell small extracellular vesicle transfer of microRNA-223-3p to lung epithelial cells attenuates inflammation in acute lung injury in mice
Source: J Nanobiotechnology. 2023 Aug 25;21:295. doi: 10.1186/s12951-023-02038-3 (PMC10464265; doi:10.1186/s12951-023-02038-3)
Supplement: Supplementary file 8 — Supplementary Material 9 [file 12951_2023_2038_MOESM9_ESM.xlsx]

## Sheet: Sheet1
st_rna_id	read_count_MSC1A	read_count_MSC2A	read_count_MSC3A	Total read_count
hsa-miR-100-5p	106810	113155	102661	322626
hsa-miR-22-3p	95433	109668	106640	311741
hsa-miR-222-3p	92750	116077	101403	310230
hsa-let-7a-5p	81567	105226	98523	285316
hsa-let-7i-5p	84769	101084	91745	277598
hsa-miR-34a-5p	96768	95267	70141	262176
hsa-miR-26a-5p	71932	94769	86614	253315
hsa-miR-21-5p	73230	83701	79500	236431
hsa-miR-143-3p	58925	74382	82400	215707
hsa-miR-7-5p	62871	80237	67534	210642
hsa-let-7f-5p	59739	78447	69008	207194
hsa-miR-92a-3p	59081	72644	66878	198603
hsa-miR-127-3p	53231	73456	61964	188651
hsa-miR-376c-3p	54177	68756	62043	184976
hsa-miR-16-5p	62745	63089	55127	180961
hsa-let-7b-5p	42499	67162	61094	170755
hsa-miR-24-3p	54058	52051	63781	169890
hsa-miR-199a-5p	40194	69181	59388	168763
hsa-miR-31-5p	44693	63070	53312	161075
hsa-miR-27a-3p	61853	44038	45942	151833
hsa-let-7g-5p	43595	50665	45355	139615
hsa-miR-29a-3p	40685	49362	43811	133858
hsa-miR-23a-3p	46646	40979	45474	133099
hsa-miR-376b-3p	34054	53560	44321	131935
hsa-miR-221-3p	56115	40120	32047	128282
hsa-miR-424-5p	24961	52036	48669	125666
hsa-miR-423-3p	29296	51613	44262	125171
hsa-miR-181a-5p	32784	49904	38295	120983
hsa-miR-99b-5p	34777	45034	38474	118285
hsa-miR-218-5p	37926	41448	35533	114907
hsa-miR-155-5p	41122	42427	29712	113261
hsa-miR-196a-5p	30045	43320	36367	109732
hsa-let-7e-5p	21995	37264	38952	98211
hsa-let-7d-5p	27430	37607	32922	97959
hsa-miR-411-5p	24725	35996	32204	92925
hsa-miR-125b-5p	37118	21471	25766	84355
hsa-miR-376a-3p	26286	29987	23888	80161
hsa-miR-181b-5p	18567	30882	23593	73042
hsa-miR-379-5p	19729	28796	23586	72111
hsa-miR-99a-5p	21717	22433	22601	66751
hsa-miR-381-3p	17967	25491	20462	63920
hsa-miR-151a-5p	15189	24748	20632	60569
hsa-miR-574-5p	10578	27046	21924	59548
hsa-miR-337-3p	11424	28236	19131	58791
hsa-miR-199a-3p	20965	13817	19378	54160
hsa-miR-93-5p	19301	18490	16030	53821
hsa-miR-27b-3p	21599	15356	16482	53437
hsa-miR-31-3p	11886	24814	15474	52174
hsa-miR-29b-3p	16389	18477	16271	51137
hsa-miR-424-3p	8769	21231	20952	50952
hsa-miR-493-5p	13504	20714	15286	49504
hsa-miR-98-5p	11306	20964	14039	46309
hsa-miR-10a-5p	8188	16725	19353	44266
hsa-miR-146a-5p	30140	5470	7566	43176
hsa-miR-320a-3p	18009	10387	14519	42915
hsa-miR-409-3p	14442	15571	12775	42788
hsa-miR-137-3p	9818	17806	11265	38889
hsa-miR-369-3p	17579	10476	10787	38842
hsa-miR-574-3p	6339	19463	12440	38242
hsa-miR-92b-3p	6648	17084	13614	37346
hsa-miR-23b-3p	13218	10954	12495	36667
hsa-miR-15a-5p	9170	12188	10702	32060
hsa-miR-196b-5p	9966	12139	8495	30600
hsa-miR-484	6576	12910	10575	30061
hsa-miR-487b-3p	10478	10042	9365	29885
hsa-miR-125a-5p	8956	10579	10103	29638
hsa-miR-708-5p	10990	8766	9710	29466
hsa-miR-3613-5p	6701	13930	8706	29337
hsa-let-7c-5p	6733	10672	11038	28443
hsa-miR-145-5p	15895	2745	7460	26100
hsa-miR-1180-3p	3203	12349	10247	25799
hsa-miR-193b-3p	6900	10303	8029	25232
hsa-miR-15b-5p	10994	5295	7314	23603
hsa-miR-431-5p	4472	8361	7348	20181
hsa-miR-154-5p	7096	6935	6050	20081
hsa-miR-19b-3p	10174	3600	5463	19237
hsa-miR-543	3318	9833	5963	19114
hsa-miR-140-5p	6735	7536	4781	19052
hsa-miR-378a-3p	5937	7074	5576	18587
hsa-miR-28-5p	6864	6406	5230	18500
hsa-miR-532-5p	4759	7855	5840	18454
hsa-let-7d-3p	1832	10810	5796	18438
hsa-miR-199b-5p	8161	5360	4891	18412
hsa-miR-135b-5p	5149	7877	5086	18112
hsa-miR-10b-5p	3895	7779	6315	17989
hsa-miR-503-5p	4815	6448	6570	17833
hsa-miR-410-3p	4934	8185	4572	17691
hsa-miR-154-3p	5141	6247	5772	17160
hsa-miR-3074-5p	5816	5110	6169	17095
hsa-miR-33a-5p	4789	7577	3951	16317
hsa-miR-493-3p	4478	6463	4570	15511
hsa-miR-149-5p	2908	8729	3737	15374
hsa-miR-125b-1-3p	6404	4084	4800	15288
hsa-miR-122-5p	1959	1657	11376	14992
hsa-miR-345-5p	3691	5659	5346	14696
hsa-miR-214-3p	4547	4597	5350	14494
hsa-miR-134-5p	4838	5517	4028	14383
hsa-miR-382-5p	5703	4055	3988	13746
hsa-miR-1307-3p	4668	3815	5194	13677
hsa-miR-20a-5p	4415	4537	4562	13514
hsa-miR-370-3p	3903	5207	4243	13353
hsa-miR-335-3p	3179	6364	3794	13337
hsa-miR-3184-3p	2265	7504	3356	13125
hsa-miR-495-3p	6089	3544	3220	12853
hsa-miR-21-3p	5242	2997	4256	12495
hsa-miR-487a-3p	3518	4873	4069	12460
hsa-miR-30b-5p	4986	3223	4156	12365
hsa-miR-136-3p	4172	4267	3871	12310
hsa-miR-128-3p	3742	3349	5012	12103
hsa-miR-590-3p	2095	5550	4381	12026
hsa-miR-214-5p	2845	4021	4958	11824
hsa-miR-615-3p	977	6271	4186	11434
hsa-miR-671-5p	6127	2557	2584	11268
hsa-miR-369-5p	2471	4911	3821	11203
hsa-miR-126-3p	3747	4169	2868	10784
hsa-miR-193a-3p	7194	1910	1220	10324
hsa-miR-193a-5p	3211	3569	3261	10041
hsa-miR-542-5p	2203	4479	3263	9945
hsa-miR-181a-2-3p	1359	4262	4184	9805
hsa-miR-103b	5999	205	3490	9694
hsa-miR-656-3p	2087	4403	3113	9603
hsa-miR-32-5p	2957	3542	2803	9302
hsa-miR-4521	1397	5143	2128	8668
hsa-miR-132-5p	2175	2850	3540	8565
hsa-miR-361-5p	3039	2809	2649	8497
hsa-miR-496	1797	3913	2748	8458
hsa-miR-432-5p	2440	3480	2498	8418
hsa-miR-25-3p	4953	1274	2015	8242
hsa-miR-485-5p	1231	3660	3346	8237
hsa-miR-652-3p	1850	3517	2852	8219
hsa-miR-26b-5p	2412	3112	2525	8049
hsa-miR-18a-5p	2432	3013	2585	8030
hsa-miR-130a-3p	2943	2694	2242	7879
hsa-miR-582-5p	2391	2194	3018	7603
hsa-miR-299-3p	2280	2818	2470	7568
hsa-miR-323a-3p	2575	2514	2375	7464
hsa-miR-99b-3p	1945	2940	2254	7139
hsa-miR-455-3p	3780	1502	1676	6958
hsa-miR-197-3p	2693	2034	2151	6878
hsa-miR-744-5p	1492	3135	2144	6771
hsa-miR-377-3p	3127	1921	1639	6687
hsa-miR-181a-3p	2419	2488	1767	6674
hsa-miR-374c-3p	10	3028	3199	6237
hsa-miR-138-5p	512	1104	4512	6128
hsa-miR-185-5p	2393	1951	1768	6112
hsa-miR-425-5p	2083	2120	1665	5868
hsa-miR-450a-5p	1436	2360	1972	5768
hsa-miR-17-5p	2936	1235	1302	5473
hsa-miR-340-5p	1321	2452	1682	5455
hsa-miR-27a-5p	1239	2544	1664	5447
hsa-miR-29b-1-5p	931	3058	1294	5283
hsa-miR-335-5p	1347	2444	1464	5255
hsa-miR-337-5p	1658	1977	1510	5145
hsa-miR-374b-5p	4951	29	4	4984
hsa-miR-145-3p	1175	1620	2132	4927
hsa-miR-301a-3p	1256	2214	1426	4896
hsa-miR-28-3p	2176	1283	1326	4785
hsa-miR-455-5p	1572	1697	1216	4485
hsa-miR-362-5p	1297	1713	1427	4437
hsa-miR-758-3p	1274	1730	1427	4431
hsa-miR-152-3p	1783	1435	957	4175
hsa-miR-1268a	1642	1241	1236	4119
hsa-miR-433-3p	969	1796	1294	4059
hsa-miR-889-3p	1437	1732	868	4037
hsa-miR-186-5p	2048	941	1032	4021
hsa-miR-655-3p	1677	1173	1103	3953
hsa-let-7e-3p	857	1637	1417	3911
hsa-miR-339-5p	2775	202	782	3759
hsa-miR-103a-3p	7	3691	5	3703
hsa-miR-454-3p	1035	1590	1028	3653
hsa-miR-451a	651	562	2332	3545
hsa-miR-328-3p	368	2066	1036	3470
hsa-miR-130b-5p	431	1823	1178	3432
hsa-miR-12136	2740	189	487	3416
hsa-miR-7-1-3p	1039	914	1350	3303
hsa-miR-490-5p	56	1930	1299	3285
hsa-miR-654-5p	669	1689	923	3281
hsa-miR-576-5p	726	1547	957	3230
hsa-miR-30d-5p	1127	1086	979	3192
hsa-miR-421	718	1441	979	3138
hsa-miR-22-5p	1597	619	913	3129
hsa-miR-151a-3p	1609	869	600	3078
hsa-miR-339-3p	539	1411	1085	3035
hsa-let-7a-2-3p	923	1166	838	2927
hsa-miR-887-3p	1069	998	806	2873
hsa-miR-30a-3p	1409	761	564	2734
hsa-miR-382-3p	1168	673	846	2687
hsa-miR-412-5p	598	1297	758	2653
hsa-miR-495-5p	638	1176	819	2633
hsa-miR-660-5p	967	884	706	2557
hsa-miR-377-5p	878	895	778	2551
hsa-miR-503-3p	279	1146	1099	2524
hsa-miR-204-5p	110	1559	780	2449
hsa-miR-654-3p	550	1048	765	2363
hsa-miR-106b-5p	906	636	709	2251
hsa-let-7a-3p	689	809	745	2243
hsa-miR-92a-1-5p	542	897	783	2222
hsa-miR-1296-5p	558	635	1028	2221
hsa-miR-29c-3p	787	782	634	2203
hsa-miR-485-3p	1112	459	624	2195
hsa-miR-1271-5p	474	936	766	2176
hsa-miR-27b-5p	533	842	755	2130
hsa-miR-769-5p	545	797	686	2028
hsa-miR-3615	565	677	764	2006
hsa-miR-487a-5p	567	839	599	2005
hsa-miR-148a-3p	881	526	540	1947
hsa-miR-365b-5p	270	1164	437	1871
hsa-miR-100-3p	483	802	537	1822
hsa-miR-30a-5p	831	520	450	1801
hsa-miR-935	398	823	549	1770
hsa-miR-192-5p	510	771	486	1767
hsa-miR-30c-5p	1172	254	328	1754
hsa-miR-296-5p	460	394	780	1634
hsa-miR-329-3p	1051	192	277	1520
hsa-miR-320b	559	458	496	1513
hsa-miR-365b-3p	1469	2	0	1471
hsa-miR-3529-3p	429	789	229	1447
hsa-miR-539-3p	445	575	374	1394
hsa-miR-4466	237	644	509	1390
hsa-miR-1185-1-3p	602	383	392	1377
hsa-miR-425-3p	424	522	410	1356
hsa-miR-3187-3p	342	647	357	1346
hsa-miR-30e-3p	489	487	358	1334
hsa-miR-548k	307	561	370	1238
hsa-miR-766-3p	390	487	341	1218
hsa-miR-889-5p	386	465	344	1195
hsa-miR-125a-3p	366	408	398	1172
hsa-miR-769-3p	232	529	407	1168
hsa-miR-376b-5p	450	368	330	1148
hsa-miR-941	212	626	287	1125
hsa-miR-379-3p	293	400	404	1097
hsa-miR-505-3p	524	301	264	1089
hsa-miR-374a-5p	366	435	287	1088
hsa-miR-15b-3p	468	285	290	1043
hsa-miR-136-5p	392	343	302	1037
hsa-miR-342-3p	287	419	301	1007
hsa-miR-34a-3p	426	363	202	991
hsa-miR-374b-3p	271	326	379	976
hsa-miR-3152-5p	245	462	266	973
hsa-miR-584-5p	260	482	229	971
hsa-miR-212-3p	179	396	386	961
hsa-miR-410-5p	135	519	276	930
hsa-miR-299-5p	541	149	238	928
hsa-miR-3120-3p	333	286	285	904
hsa-miR-181d-5p	257	344	291	892
hsa-miR-374a-3p	202	401	264	867
hsa-miR-1275	225	260	370	855
hsa-miR-25-5p	175	324	354	853
hsa-miR-324-3p	213	409	223	845
hsa-miR-323a-5p	89	433	287	809
hsa-miR-589-5p	351	200	255	806
hsa-miR-130b-3p	433	199	168	800
hsa-miR-324-5p	291	313	192	796
hsa-miR-625-5p	253	355	188	796
hsa-miR-320c	149	307	302	758
hsa-miR-148b-3p	257	297	192	746
hsa-miR-501-3p	404	139	167	710
hsa-miR-34c-3p	123	290	294	707
hsa-miR-146b-5p	80	433	194	707
hsa-miR-30c-2-3p	195	321	163	679
hsa-miR-34c-5p	147	237	282	666
hsa-miR-181c-5p	189	260	209	658
hsa-miR-940	266	221	169	656
hsa-miR-194-5p	195	171	275	641
hsa-miR-301b-3p	234	261	145	640
hsa-miR-126-5p	247	194	174	615
hsa-miR-942-5p	135	256	206	597
hsa-miR-378a-5p	157	237	202	596
hsa-miR-1301-3p	93	374	129	596
hsa-miR-598-3p	265	178	147	590
hsa-miR-302b-3p	84	416	74	574
hsa-miR-877-5p	64	317	190	571
hsa-miR-1197	207	184	176	567
hsa-miR-494-3p	229	178	158	565
hsa-miR-140-3p	242	157	151	550
hsa-miR-3117-3p	142	177	229	548
hsa-miR-1908-5p	101	239	206	546
hsa-let-7i-3p	140	354	49	543
hsa-miR-629-5p	153	249	137	539
hsa-miR-1287-5p	174	228	132	534
hsa-miR-18a-3p	286	111	131	528
hsa-miR-1303	28	438	51	517
hsa-miR-490-3p	3	201	311	515
hsa-miR-2682-5p	115	280	116	511
hsa-miR-539-5p	174	192	141	507
hsa-miR-431-3p	136	223	134	493
hsa-miR-92b-5p	57	258	173	488
hsa-miR-130a-5p	199	149	138	486
hsa-miR-874-3p	277	103	101	481
hsa-miR-615-5p	18	287	167	472
hsa-miR-381-5p	92	173	183	448
hsa-miR-26a-2-3p	92	225	130	447
hsa-miR-4326	158	200	85	443
hsa-miR-549a-5p	105	195	135	435
hsa-miR-212-5p	112	88	226	426
hsa-miR-17-3p	148	135	139	422
hsa-miR-30d-3p	116	190	111	417
hsa-miR-221-5p	133	170	112	415
hsa-miR-30e-5p	182	111	111	404
hsa-miR-151b	78	172	152	402
hsa-miR-302a-3p	60	250	82	392
hsa-miR-409-5p	174	92	125	391
hsa-miR-548j-5p	84	174	133	391
hsa-miR-200c-3p	61	185	135	381
hsa-miR-532-3p	208	36	131	375
hsa-miR-3909	51	184	134	369
hsa-miR-191-3p	33	254	81	368
hsa-miR-450b-5p	87	163	106	356
hsa-miR-655-5p	125	119	111	355
hsa-miR-4707-3p	82	0	270	352
hsa-miR-19a-3p	155	86	105	346
hsa-miR-671-3p	159	79	106	344
hsa-miR-561-5p	96	128	115	339
hsa-miR-4725-3p	67	145	116	328
hsa-miR-625-3p	157	111	58	326
hsa-miR-30b-3p	62	164	93	319
hsa-miR-1537-3p	82	142	87	311
hsa-miR-3605-3p	34	181	93	308
hsa-miR-134-3p	83	122	95	300
hsa-miR-296-3p	2	121	172	295
hsa-miR-101-3p	91	101	97	289
hsa-miR-23b-5p	47	159	81	287
hsa-miR-450a-1-3p	51	127	108	286
hsa-miR-93-3p	143	65	77	285
hsa-miR-1268b	121	92	71	284
hsa-miR-1287-3p	78	120	83	281
hsa-miR-590-5p	115	87	75	277
hsa-miR-370-5p	40	171	66	277
hsa-miR-1185-5p	99	110	59	268
hsa-miR-449a	92	103	72	267
hsa-miR-137-5p	69	124	68	261
hsa-miR-6724-5p	100	87	72	259
hsa-miR-4636	86	95	72	253
hsa-miR-190a-5p	87	101	64	252
hsa-miR-193b-5p	35	97	102	234
hsa-miR-665	144	36	52	232
hsa-miR-411-3p	79	83	69	231
hsa-miR-1284	66	83	81	230
hsa-miR-26a-1-3p	71	102	56	229
hsa-miR-329-5p	37	127	62	226
hsa-miR-651-5p	45	99	81	225
hsa-miR-502-3p	137	36	51	224
hsa-miR-1294	92	71	61	224
hsa-miR-500a-3p	142	27	53	222
hsa-miR-342-5p	25	103	91	219
hsa-miR-641	68	82	68	218
hsa-miR-589-3p	64	91	62	217
hsa-miR-1292-5p	53	92	72	217
hsa-miR-1910-5p	36	98	83	217
hsa-miR-664a-3p	104	54	58	216
hsa-miR-487b-5p	65	89	62	216
hsa-miR-624-5p	85	58	72	215
hsa-miR-542-3p	52	103	55	210
hsa-miR-497-5p	42	84	82	208
hsa-miR-29c-5p	75	72	59	206
hsa-miR-494-5p	42	74	89	205
hsa-miR-330-3p	69	81	51	201
hsa-miR-1277-3p	45	90	64	199
hsa-miR-4454	169	11	12	192
hsa-miR-452-5p	6	80	104	190
hsa-miR-544a	51	71	66	188
hsa-miR-383-5p	51	73	61	185
hsa-miR-561-3p	59	71	54	184
hsa-miR-142-3p	58	10	113	181
hsa-miR-29a-5p	59	53	67	179
hsa-miR-30c-1-3p	65	81	32	178
hsa-miR-579-3p	51	62	61	174
hsa-miR-26b-3p	73	54	46	173
hsa-miR-188-5p	90	60	21	171
hsa-miR-23a-5p	44	64	62	170
hsa-miR-505-5p	34	70	59	163
hsa-miR-1306-5p	29	83	51	163
hsa-miR-541-5p	58	60	43	161
hsa-miR-548ay-5p	48	58	55	161
hsa-miR-323b-5p	36	38	86	160
hsa-miR-16-2-3p	59	45	55	159
hsa-miR-19b-1-5p	44	69	46	159
hsa-miR-942-3p	52	48	55	155
hsa-miR-760	27	76	52	155
hsa-miR-1973	120	21	11	152
hsa-miR-433-5p	51	49	52	152
hsa-miR-4286	99	6	46	151
hsa-miR-548h-5p	50	60	40	150
hsa-miR-3173-5p	26	72	49	147
hsa-miR-744-3p	18	85	44	147
hsa-let-7c-3p	51	44	51	146
hsa-miR-3617-5p	35	80	28	143
hsa-miR-1185-2-3p	74	41	27	142
hsa-miR-500a-5p	68	40	34	142
hsa-miR-331-5p	71	31	35	137
hsa-miR-135b-3p	51	52	34	137
hsa-miR-3940-3p	34	56	46	136
hsa-miR-499a-5p	22	65	49	136
hsa-miR-2110	19	65	52	136
hsa-miR-4443	113	5	16	134
hsa-miR-302c-3p	21	75	38	134
hsa-miR-548aq-3p	20	18	96	134
hsa-miR-107	117	7	7	131
hsa-miR-570-3p	68	38	25	131
hsa-miR-454-5p	39	46	45	130
hsa-miR-550a-5p	22	58	46	126
hsa-miR-1249-3p	60	24	41	125
hsa-miR-4775	19	77	28	124
hsa-miR-3176	67	16	39	122
hsa-miR-4435	22	64	33	119
hsa-miR-7706	21	51	47	119
hsa-miR-1228-5p	38	40	40	118
hsa-miR-423-5p	34	72	12	118
hsa-miR-618	38	42	36	116
hsa-miR-2355-3p	22	59	33	114
hsa-miR-182-5p	41	36	34	111
hsa-miR-330-5p	37	43	27	107
hsa-miR-1-3p	33	19	55	107
hsa-miR-579-5p	28	50	29	107
hsa-miR-432-3p	25	50	32	107
hsa-miR-1285-3p	41	34	31	106
hsa-miR-10a-3p	26	37	43	106
hsa-miR-766-5p	21	52	33	106
hsa-miR-10526-3p	51	30	24	105
hsa-miR-331-3p	55	17	32	104
hsa-miR-24-1-5p	33	36	32	101
hsa-miR-1245a	15	44	41	100
hsa-miR-219b-5p	35	29	34	98
hsa-miR-122-3p	16	11	71	98
hsa-miR-218-1-3p	47	36	14	97
hsa-miR-708-3p	26	28	43	97
hsa-miR-144-3p	12	16	69	97
hsa-miR-190b-5p	33	31	32	96
hsa-miR-148a-5p	28	38	30	96
hsa-miR-5582-3p	12	55	28	95
hsa-miR-365a-5p	10	38	46	94
hsa-miR-2277-3p	42	23	28	93
hsa-miR-132-3p	26	31	35	92
hsa-miR-937-3p	6	52	34	92
hsa-miR-127-5p	62	13	16	91
hsa-miR-99a-3p	42	22	27	91
hsa-miR-196b-3p	35	35	21	91
hsa-miR-210-5p	13	35	43	91
hsa-miR-4677-5p	27	25	37	89
hsa-miR-200a-3p	15	14	58	87
hsa-miR-2278	25	27	34	86
hsa-miR-450a-2-3p	9	35	41	85
hsa-miR-3126-3p	7	47	30	84
hsa-miR-3661	31	35	17	83
hsa-miR-1304-3p	0	83	0	83
hsa-miR-362-3p	70	6	6	82
hsa-miR-146a-3p	77	2	0	79
hsa-miR-197-5p	14	43	22	79
hsa-miR-668-3p	7	49	23	79
hsa-miR-153-3p	4	54	20	78
hsa-miR-224-5p	2	44	29	75
hsa-miR-361-3p	49	17	8	74
hsa-miR-3944-3p	28	25	19	72
hsa-miR-656-5p	28	17	26	71
hsa-miR-770-5p	26	21	24	71
hsa-miR-491-5p	21	32	17	70
hsa-miR-152-5p	21	33	15	69
hsa-miR-3679-5p	38	27	3	68
hsa-miR-380-3p	28	26	14	68
hsa-miR-4423-5p	2	55	11	68
hsa-miR-576-3p	31	21	15	67
hsa-miR-545-3p	18	28	21	67
hsa-miR-429	18	32	17	67
hsa-miR-183-5p	16	36	15	67
hsa-miR-1262	16	35	13	64
hsa-miR-34b-3p	7	28	29	64
hsa-miR-103a-2-5p	43	11	8	62
hsa-miR-627-5p	26	19	15	60
hsa-miR-181b-2-3p	18	17	25	60
hsa-let-7g-3p	13	30	17	60
hsa-miR-548ad-5p	43	10	6	59
hsa-miR-3200-3p	19	24	16	59
hsa-miR-3157-5p	13	20	26	59
hsa-miR-3130-3p	9	25	25	59
hsa-miR-1306-3p	11	32	14	57
hsa-miR-340-3p	21	21	14	56
hsa-miR-96-5p	26	10	19	55
hsa-miR-15a-3p	20	21	14	55
hsa-miR-1343-3p	14	28	13	55
hsa-miR-549a-3p	19	20	15	54
hsa-miR-876-3p	14	9	31	54
hsa-miR-642a-5p	13	21	19	53
hsa-miR-338-3p	13	5	35	53
hsa-miR-1343-5p	0	2	51	53
hsa-miR-3912-3p	9	28	14	51
hsa-miR-3622b-3p	7	43	1	51
hsa-miR-301a-5p	32	8	10	50
hsa-miR-1304-5p	10	20	20	50
hsa-miR-4725-5p	1	38	11	50
hsa-miR-155-3p	29	12	8	49
hsa-miR-4659a-3p	18	22	9	49
hsa-miR-676-3p	8	20	21	49
hsa-miR-874-5p	19	12	17	48
hsa-miR-548l	23	12	12	47
hsa-miR-187-3p	19	17	11	47
hsa-miR-3180-3p	6	26	15	47
hsa-miR-1305	24	13	9	46
hsa-miR-629-3p	17	5	24	46
hsa-miR-4440	17	11	18	46
hsa-miR-5581-3p	16	19	11	46
hsa-miR-6815-5p	4	21	21	46
hsa-miR-4707-5p	18	0	27	45
hsa-miR-320d	9	14	22	45
hsa-miR-1270	7	12	26	45
hsa-miR-363-3p	5	18	22	45
hsa-miR-628-5p	18	14	12	44
hsa-miR-5585-3p	13	18	13	44
hsa-miR-664b-3p	13	12	18	43
hsa-miR-219a-1-3p	7	16	20	43
hsa-miR-582-3p	22	7	13	42
hsa-miR-3129-3p	17	10	15	42
hsa-miR-142-5p	8	3	31	42
hsa-miR-1843	5	24	13	42
hsa-miR-4791	11	22	8	41
hsa-miR-6842-3p	5	19	17	41
hsa-miR-3662	5	24	12	41
hsa-miR-125b-2-3p	15	9	16	40
hsa-miR-2116-5p	11	17	12	40
hsa-miR-4677-3p	9	15	16	40
hsa-miR-7974	15	11	13	39
hsa-miR-139-5p	16	11	11	38
hsa-miR-643	3	14	21	38
hsa-miR-548e-3p	18	8	11	37
hsa-miR-1228-3p	14	12	11	37
hsa-miR-4484	10	11	16	37
hsa-miR-3940-5p	13	10	13	36
hsa-miR-5579-5p	11	8	17	36
hsa-miR-34b-5p	5	13	18	36
hsa-miR-584-3p	24	7	4	35
hsa-miR-4787-3p	17	10	8	35
hsa-miR-222-5p	12	13	10	35
hsa-miR-1273c	4	22	9	35
hsa-miR-652-5p	18	12	4	34
hsa-miR-636	14	12	8	34
hsa-miR-5699-3p	11	13	10	34
hsa-miR-323b-3p	9	5	20	34
hsa-miR-195-5p	20	4	9	33
hsa-miR-501-5p	11	11	11	33
hsa-miR-1285-5p	11	15	7	33
hsa-miR-3115	10	19	4	33
hsa-miR-5001-3p	7	13	13	33
hsa-miR-5699-5p	24	6	2	32
hsa-miR-548av-3p	18	13	1	32
hsa-miR-663b	8	20	4	32
hsa-miR-585-3p	6	26	0	32
hsa-miR-548d-5p	13	8	10	31
hsa-miR-3136-5p	12	15	4	31
hsa-miR-3130-5p	0	0	31	31
hsa-miR-133a-3p	15	5	10	30
hsa-miR-548aq-5p	9	9	12	30
hsa-miR-4685-3p	5	20	5	30
hsa-miR-1227-3p	2	23	5	30
hsa-miR-491-3p	14	2	13	29
hsa-miR-4485-3p	14	8	7	29
hsa-miR-548at-5p	12	10	7	29
hsa-miR-3154	12	15	2	29
hsa-miR-4479	10	9	10	29
hsa-miR-548n	7	14	8	29
hsa-miR-486-5p	6	8	15	29
hsa-miR-7108-5p	6	16	6	28
hsa-miR-4467	6	19	3	28
hsa-miR-1307-5p	13	9	5	27
hsa-miR-3126-5p	8	9	10	27
hsa-miR-4517	12	6	8	26
hsa-miR-605-3p	8	17	1	26
hsa-miR-3174	5	13	8	26
hsa-miR-106b-3p	3	14	9	26
hsa-miR-4728-3p	15	3	7	25
hsa-miR-10b-3p	13	4	8	25
hsa-miR-326	11	10	4	25
hsa-miR-551b-3p	9	6	10	25
hsa-miR-1908-3p	6	12	7	25
hsa-miR-1226-3p	6	10	9	25
hsa-miR-24-2-5p	11	7	6	24
hsa-miR-4714-3p	7	11	6	24
hsa-miR-150-5p	8	6	9	23
hsa-miR-6511b-3p	5	9	9	23
hsa-miR-483-5p	5	2	16	23
hsa-miR-541-3p	2	12	9	23
hsa-miR-6881-3p	0	15	8	23
hsa-miR-3622a-5p	0	2	21	23
hsa-miR-216a-5p	11	3	8	22
hsa-miR-129-5p	11	7	4	22
hsa-miR-6766-3p	9	7	6	22
hsa-miR-3605-5p	9	8	5	22
hsa-miR-486-3p	4	5	13	22
hsa-miR-4662a-5p	5	8	8	21
hsa-miR-2682-3p	4	12	5	21
hsa-miR-224-3p	1	10	10	21
hsa-miR-301b-5p	13	4	3	20
hsa-miR-3944-5p	5	7	8	20
hsa-miR-1278	3	9	8	20
hsa-miR-1260b	16	1	2	19
hsa-miR-7705	8	9	2	19
hsa-miR-3928-3p	6	8	5	19
hsa-miR-192-3p	11	5	2	18
hsa-miR-548ap-5p	8	2	8	18
hsa-miR-3124-5p	6	10	2	18
hsa-miR-4741	4	7	7	18
hsa-miR-4755-5p	1	14	3	18
hsa-miR-548d-3p	13	1	3	17
hsa-miR-548w	6	3	8	17
hsa-miR-10527-5p	5	9	3	17
hsa-miR-3134	3	9	5	17
hsa-miR-10523-5p	3	8	6	17
hsa-miR-3064-5p	2	12	3	17
hsa-miR-1913	1	5	11	17
hsa-miR-1293	0	10	7	17
hsa-miR-2277-5p	7	3	6	16
hsa-miR-2114-5p	6	9	1	16
hsa-miR-106a-5p	6	8	2	16
hsa-miR-616-3p	5	6	5	16
hsa-miR-4717-3p	4	7	5	16
hsa-miR-6819-3p	2	8	6	16
hsa-miR-4731-5p	2	13	1	16
hsa-miR-3684	2	12	2	16
hsa-miR-3074-3p	0	13	3	16
hsa-miR-3913-3p	8	3	4	15
hsa-miR-3158-3p	8	0	7	15
hsa-miR-6820-5p	6	4	5	15
hsa-miR-4504	6	3	6	15
hsa-miR-29b-2-5p	5	2	8	15
hsa-miR-135a-5p	5	6	4	15
hsa-miR-5010-3p	4	5	6	15
hsa-miR-376a-5p	4	6	5	15
hsa-miR-3164	4	7	4	15
hsa-miR-9-3p	3	8	4	15
hsa-miR-6721-5p	2	10	3	15
hsa-miR-624-3p	2	7	6	15
hsa-miR-4638-3p	2	6	7	15
hsa-miR-20b-5p	2	9	4	15
hsa-miR-200b-3p	2	7	6	15
hsa-miR-3150a-5p	0	10	5	15
hsa-miR-1255a	12	2	0	14
hsa-miR-4284	10	0	4	14
hsa-miR-128-1-5p	8	4	2	14
hsa-miR-6511a-3p	6	4	4	14
hsa-miR-619-5p	5	6	3	14
hsa-miR-4429	5	4	5	14
hsa-miR-20a-3p	5	5	4	14
hsa-miR-194-3p	5	4	5	14
hsa-miR-6511b-5p	4	7	3	14
hsa-miR-4745-5p	4	4	6	14
hsa-miR-3188	4	8	2	14
hsa-miR-7156-3p	3	4	7	14
hsa-miR-5010-5p	3	8	3	14
hsa-miR-3146	3	6	5	14
hsa-miR-5580-5p	2	6	6	14
hsa-miR-4802-5p	2	4	8	14
hsa-miR-6850-5p	1	9	4	14
hsa-miR-1537-5p	1	5	8	14
hsa-miR-9-5p	6	1	6	13
hsa-miR-4473	5	5	3	13
hsa-miR-767-5p	3	8	2	13
hsa-miR-10401-3p	3	5	5	13
hsa-miR-3065-3p	2	3	8	13
hsa-miR-2116-3p	2	3	8	13
hsa-miR-6789-3p	1	10	2	13
hsa-miR-3177-5p	1	9	3	13
hsa-miR-4788	8	2	2	12
hsa-miR-548h-3p	7	5	0	12
hsa-miR-4726-5p	6	4	2	12
hsa-miR-3148	6	4	2	12
hsa-miR-1909-3p	6	3	3	12
hsa-miR-223-3p	5	2	5	12
hsa-miR-1237-3p	5	5	2	12
hsa-miR-1226-5p	5	7	0	12
hsa-miR-548u	4	4	4	12
hsa-miR-4683	4	6	2	12
hsa-miR-4668-5p	4	4	4	12
hsa-miR-32-3p	4	4	4	12
hsa-miR-5003-3p	3	5	4	12
hsa-miR-548e-5p	2	7	3	12
hsa-miR-5001-5p	1	9	2	12
hsa-miR-5586-5p	0	8	4	12
hsa-miR-548o-3p	0	0	12	12
hsa-miR-1915-5p	0	5	7	12
hsa-miR-7976	7	0	4	11
hsa-miR-6852-5p	6	2	3	11
hsa-miR-548o-5p	6	5	0	11
hsa-miR-548a-5p	6	5	0	11
hsa-miR-3619-5p	6	3	2	11
hsa-miR-1256	5	1	5	11
hsa-miR-3136-3p	4	3	4	11
hsa-miR-548b-3p	3	6	2	11
hsa-miR-4799-5p	3	5	3	11
hsa-miR-5000-5p	2	5	4	11
hsa-miR-302c-5p	2	9	0	11
hsa-miR-1245b-3p	2	3	6	11
hsa-miR-6513-5p	1	6	4	11
hsa-miR-3939	1	5	5	11
hsa-miR-3127-5p	1	8	2	11
hsa-miR-570-5p	10	0	0	10
hsa-miR-141-3p	7	2	1	10
hsa-miR-937-5p	6	2	2	10
hsa-miR-616-5p	6	3	1	10
hsa-miR-7854-3p	5	2	3	10
hsa-miR-4747-5p	4	4	2	10
hsa-miR-6716-3p	3	4	3	10
hsa-miR-3617-3p	3	5	2	10
hsa-miR-939-5p	2	6	2	10
hsa-miR-3622a-3p	2	4	4	10
hsa-miR-605-5p	1	5	4	10
hsa-miR-548ab	1	3	6	10
hsa-miR-4665-5p	1	4	5	10
hsa-miR-3179	1	7	2	10
hsa-miR-1249-5p	1	4	5	10
hsa-miR-6743-3p	0	9	1	10
hsa-miR-6726-5p	0	2	8	10
hsa-miR-550a-3p	6	3	0	9
hsa-miR-188-3p	6	2	1	9
hsa-miR-95-3p	4	3	2	9
hsa-miR-6791-3p	4	1	4	9
hsa-miR-4730	4	3	2	9
hsa-miR-3167	4	4	1	9
hsa-miR-1246	4	1	4	9
hsa-miR-6764-3p	3	6	0	9
hsa-miR-6741-3p	3	5	1	9
hsa-miR-3918	3	4	2	9
hsa-miR-195-3p	3	0	6	9
hsa-miR-1468-5p	3	3	3	9
hsa-miR-4689	2	3	4	9
hsa-miR-374c-5p	2	3	4	9
hsa-miR-3150a-3p	2	4	3	9
hsa-miR-18b-5p	2	1	6	9
hsa-miR-6817-3p	1	5	3	9
hsa-miR-4746-5p	1	2	6	9
hsa-miR-219a-5p	1	5	3	9
hsa-miR-143-5p	8	0	0	8
hsa-miR-548ar-5p	6	1	1	8
hsa-miR-3139	5	2	1	8
hsa-miR-103a-1-5p	4	0	4	8
hsa-miR-6736-5p	3	4	1	8
hsa-miR-4766-3p	3	3	2	8
hsa-miR-4742-3p	3	4	1	8
hsa-miR-6873-3p	2	5	1	8
hsa-miR-6770-5p	2	6	0	8
hsa-miR-545-5p	2	4	2	8
hsa-miR-4768-5p	2	6	0	8
hsa-miR-4463	2	5	1	8
hsa-miR-378g	2	4	2	8
hsa-miR-1910-3p	2	3	3	8
hsa-miR-877-3p	1	5	2	8
hsa-miR-6851-3p	1	7	0	8
hsa-miR-675-5p	1	5	2	8
hsa-miR-6746-3p	1	6	1	8
hsa-miR-6741-5p	1	3	4	8
hsa-miR-548q	1	5	2	8
hsa-miR-548j-3p	1	6	1	8
hsa-miR-3619-3p	1	3	4	8
hsa-miR-6825-5p	0	7	1	8
hsa-miR-6738-3p	0	6	2	8
hsa-miR-4710	0	5	3	8
hsa-miR-5579-3p	4	3	0	7
hsa-miR-4488	4	1	2	7
hsa-miR-6747-3p	3	4	0	7
hsa-miR-6516-5p	3	3	1	7
hsa-miR-580-3p	3	3	1	7
hsa-miR-4779	3	2	2	7
hsa-miR-4687-3p	3	3	1	7
hsa-miR-3620-5p	3	0	4	7
hsa-let-7f-2-3p	3	3	1	7
hsa-miR-873-3p	2	1	4	7
hsa-miR-6764-5p	2	3	2	7
hsa-miR-659-3p	2	1	4	7
hsa-miR-6509-3p	2	1	4	7
hsa-miR-550a-3-5p	2	4	1	7
hsa-miR-3664-3p	2	5	0	7
hsa-miR-3198	2	3	2	7
hsa-miR-200a-5p	2	2	3	7
hsa-miR-186-3p	2	2	3	7
hsa-miR-146b-3p	2	3	2	7
hsa-miR-139-3p	2	3	2	7
hsa-miR-1265	2	3	2	7
hsa-miR-6804-5p	1	2	4	7
hsa-miR-3181	1	4	2	7
hsa-miR-205-5p	1	3	3	7
hsa-miR-1243	1	3	3	7
hsa-miR-628-3p	0	1	6	7
hsa-miR-597-3p	0	6	1	7
hsa-miR-4750-5p	0	1	6	7
hsa-miR-375-3p	0	7	0	7
hsa-miR-3682-5p	0	4	3	7
hsa-miR-1229-3p	0	5	2	7
hsa-miR-3165	4	2	0	6
hsa-miR-3150b-3p	4	2	0	6
hsa-miR-6734-5p	3	0	3	6
hsa-miR-6500-3p	3	2	1	6
hsa-miR-4524a-3p	3	2	1	6
hsa-miR-3934-5p	3	0	3	6
hsa-miR-2276-3p	3	3	0	6
hsa-miR-9903	2	2	2	6
hsa-miR-6515-3p	2	1	3	6
hsa-miR-548au-5p	2	3	1	6
hsa-miR-483-3p	2	0	4	6
hsa-miR-4722-5p	2	2	2	6
hsa-miR-4516	2	1	3	6
hsa-miR-376c-5p	2	2	2	6
hsa-miR-3691-5p	2	2	2	6
hsa-miR-3189-3p	2	3	1	6
hsa-miR-3158-5p	2	1	3	6
hsa-miR-3117-5p	2	2	2	6
hsa-miR-6892-5p	1	5	0	6
hsa-miR-6877-5p	1	4	1	6
hsa-miR-6824-3p	1	0	5	6
hsa-miR-6770-3p	1	4	1	6
hsa-miR-6757-3p	1	3	2	6
hsa-miR-6735-5p	1	2	3	6
hsa-miR-548ar-3p	1	4	1	6
hsa-miR-548ah-3p	1	4	1	6
hsa-miR-4761-3p	1	2	3	6
hsa-miR-4753-3p	1	2	3	6
hsa-miR-3155b	1	4	1	6
hsa-miR-204-3p	1	5	0	6
hsa-miR-585-5p	0	6	0	6
hsa-miR-544b	0	5	1	6
hsa-miR-4748	0	4	2	6
hsa-miR-4502	0	3	3	6
hsa-miR-3688-3p	0	4	2	6
hsa-miR-3191-5p	0	3	3	6
hsa-miR-3180	0	5	1	6
hsa-miR-1914-5p	0	5	1	6
hsa-miR-1538	0	3	3	6
hsa-miR-196a-3p	5	0	0	5
hsa-miR-1225-5p	5	0	0	5
hsa-miR-6871-5p	3	0	2	5
hsa-miR-6757-5p	3	1	1	5
hsa-miR-5583-3p	3	1	1	5
hsa-miR-4535	3	1	1	5
hsa-miR-3191-3p	3	2	0	5
hsa-miR-3157-3p	3	2	0	5
hsa-miR-302a-5p	3	0	2	5
hsa-miR-9901	2	3	0	5
hsa-miR-887-5p	2	2	1	5
hsa-miR-6763-5p	2	2	1	5
hsa-miR-4655-5p	2	1	2	5
hsa-miR-3140-3p	2	1	2	5
hsa-miR-6851-5p	1	4	0	5
hsa-miR-6813-3p	1	0	4	5
hsa-miR-6749-3p	1	1	3	5
hsa-miR-6746-5p	1	2	2	5
hsa-miR-573	1	2	2	5
hsa-miR-548ay-3p	1	2	2	5
hsa-miR-5187-5p	1	2	2	5
hsa-miR-4701-3p	1	2	2	5
hsa-miR-3184-5p	1	3	1	5
hsa-miR-206	1	2	2	5
hsa-miR-7845-5p	0	3	2	5
hsa-miR-7-2-3p	0	3	2	5
hsa-miR-6848-3p	0	1	4	5
hsa-miR-6818-5p	0	5	0	5
hsa-miR-6786-3p	0	4	1	5
hsa-miR-6505-5p	0	1	4	5
hsa-miR-588	0	2	3	5
hsa-miR-4765	0	4	1	5
hsa-miR-4747-3p	0	5	0	5
hsa-miR-3913-5p	0	2	3	5
hsa-miR-202-5p	0	2	3	5
hsa-miR-181c-3p	0	4	1	5
hsa-miR-4804-5p	4	0	0	4
hsa-let-7f-1-3p	4	0	0	4
hsa-miR-148b-5p	3	0	1	4
hsa-miR-6885-3p	2	2	0	4
hsa-miR-6855-3p	2	2	0	4
hsa-miR-6852-3p	2	0	2	4
hsa-miR-627-3p	2	1	1	4
hsa-miR-548a-3p	2	2	0	4
hsa-miR-488-3p	2	2	0	4
hsa-miR-4749-5p	2	0	2	4
hsa-miR-4485-5p	2	1	1	4
hsa-miR-3127-3p	2	0	2	4
hsa-miR-1260a	2	0	2	4
hsa-miR-10399-5p	2	2	0	4
hsa-miR-9986	1	1	2	4
hsa-miR-943	1	2	1	4
hsa-miR-6875-5p	1	2	1	4
hsa-miR-6813-5p	1	0	3	4
hsa-miR-6787-3p	1	1	2	4
hsa-miR-598-5p	1	2	1	4
hsa-miR-5682	1	1	2	4
hsa-miR-551b-5p	1	1	2	4
hsa-miR-4795-5p	1	2	1	4
hsa-miR-4645-3p	1	1	2	4
hsa-miR-4642	1	3	0	4
hsa-miR-4474-3p	1	1	2	4
hsa-miR-3680-5p	1	2	1	4
hsa-miR-3170	1	2	1	4
hsa-miR-3121-3p	1	1	2	4
hsa-miR-190a-3p	1	3	0	4
hsa-miR-122b-3p	1	2	1	4
hsa-miR-7156-5p	0	3	1	4
hsa-miR-7111-5p	0	3	1	4
hsa-miR-6881-5p	0	4	0	4
hsa-miR-6855-5p	0	3	1	4
hsa-miR-6799-3p	0	1	3	4
hsa-miR-6789-5p	0	4	0	4
hsa-miR-6783-3p	0	1	3	4
hsa-miR-6753-3p	0	2	2	4
hsa-miR-6740-5p	0	3	1	4
hsa-miR-6732-3p	0	2	2	4
hsa-miR-651-3p	0	4	0	4
hsa-miR-5698	0	0	4	4
hsa-miR-5189-3p	0	4	0	4
hsa-miR-4767	0	3	1	4
hsa-miR-4762-3p	0	4	0	4
hsa-miR-4661-5p	0	2	2	4
hsa-miR-320a-5p	0	4	0	4
hsa-miR-3192-5p	0	1	3	4
hsa-miR-1234-3p	0	3	1	4
hsa-let-7b-3p	0	2	2	4
hsa-miR-7110-3p	3	0	0	3
hsa-miR-6734-3p	3	0	0	3
hsa-miR-548ax	3	0	0	3
hsa-miR-4669	3	0	0	3
hsa-miR-181b-3p	3	0	0	3
hsa-miR-876-5p	2	0	1	3
hsa-miR-548t-5p	2	1	0	3
hsa-miR-548f-5p	2	1	0	3
hsa-miR-4803	2	0	1	3
hsa-miR-378b	2	0	1	3
hsa-miR-3679-3p	2	1	0	3
hsa-miR-196a-1-3p	2	1	0	3
hsa-miR-10398-5p	2	1	0	3
hsa-miR-9985	1	2	0	3
hsa-miR-9898	1	2	0	3
hsa-miR-6861-5p	1	0	2	3
hsa-miR-6728-5p	1	2	0	3
hsa-miR-653-3p	1	2	0	3
hsa-miR-6511a-5p	1	2	0	3
hsa-miR-5697	1	0	2	3
hsa-miR-5690	1	0	2	3
hsa-miR-550b-2-5p	1	0	2	3
hsa-miR-548at-3p	1	1	1	3
hsa-miR-5094	1	1	1	3
hsa-miR-5088-5p	1	2	0	3
hsa-miR-4786-3p	1	0	2	3
hsa-miR-4769-3p	1	0	2	3
hsa-miR-4717-5p	1	0	2	3
hsa-miR-4684-3p	1	1	1	3
hsa-miR-4664-5p	1	1	1	3
hsa-miR-4641	1	2	0	3
hsa-miR-3199	1	0	2	3
hsa-miR-3145-3p	1	1	1	3
hsa-miR-3129-5p	1	2	0	3
hsa-miR-3121-5p	1	1	1	3
hsa-miR-2355-5p	1	0	2	3
hsa-miR-200c-5p	1	1	1	3
hsa-miR-1288-3p	1	1	1	3
hsa-miR-1276	1	1	1	3
hsa-miR-1193	1	1	1	3
hsa-miR-10399-3p	1	2	0	3
hsa-miR-6876-5p	0	1	2	3
hsa-miR-6858-3p	0	0	3	3
hsa-miR-6849-3p	0	1	2	3
hsa-miR-6827-5p	0	1	2	3
hsa-miR-6803-3p	0	1	2	3
hsa-miR-6802-3p	0	0	3	3
hsa-miR-6772-3p	0	2	1	3
hsa-miR-676-5p	0	2	1	3
hsa-miR-6735-3p	0	1	2	3
hsa-miR-6513-3p	0	3	0	3
hsa-miR-6509-5p	0	3	0	3
hsa-miR-5586-3p	0	1	2	3
hsa-miR-556-5p	0	2	1	3
hsa-miR-5090	0	2	1	3
hsa-miR-4695-3p	0	3	0	3
hsa-miR-4676-5p	0	3	0	3
hsa-miR-4638-5p	0	1	2	3
hsa-miR-3682-3p	0	1	2	3
hsa-miR-3613-3p	0	2	1	3
hsa-miR-3173-3p	0	0	3	3
hsa-miR-203a-3p	0	0	3	3
hsa-miR-1252-3p	0	1	2	3
hsa-miR-122b-5p	0	3	0	3
hsa-miR-873-5p	2	0	0	2
hsa-miR-6882-5p	2	0	0	2
hsa-miR-6737-3p	2	0	0	2
hsa-miR-642a-3p	2	0	0	2
hsa-miR-5585-5p	2	0	0	2
hsa-miR-489-3p	2	0	0	2
hsa-miR-4755-3p	2	0	0	2
hsa-miR-4525	2	0	0	2
hsa-miR-4477b	2	0	0	2
hsa-miR-4433a-3p	2	0	0	2
hsa-miR-4422	2	0	0	2
hsa-miR-3138	2	0	0	2
hsa-miR-3064-3p	2	0	0	2
hsa-miR-10395-3p	2	0	0	2
hsa-miR-98-3p	1	0	1	2
hsa-miR-7851-3p	1	1	0	2
hsa-miR-7111-3p	1	1	0	2
hsa-miR-6858-5p	1	0	1	2
hsa-miR-6796-5p	1	0	1	2
hsa-miR-6788-3p	1	0	1	2
hsa-miR-6783-5p	1	0	1	2
hsa-miR-6781-3p	1	0	1	2
hsa-miR-6768-5p	1	0	1	2
hsa-miR-6727-5p	1	0	1	2
hsa-miR-6514-3p	1	1	0	2
hsa-miR-581	1	0	1	2
hsa-miR-550b-3p	1	1	0	2
hsa-miR-548ap-3p	1	0	1	2
hsa-miR-548al	1	0	1	2
hsa-miR-4798-5p	1	1	0	2
hsa-miR-4749-3p	1	1	0	2
hsa-miR-4701-5p	1	1	0	2
hsa-miR-4445-5p	1	1	0	2
hsa-miR-3911	1	1	0	2
hsa-miR-378e	1	1	0	2
hsa-miR-3657	1	0	1	2
hsa-miR-3145-5p	1	1	0	2
hsa-miR-3140-5p	1	0	1	2
hsa-miR-138-2-3p	1	0	1	2
hsa-miR-10396b-5p	1	0	1	2
hsa-miR-7112-3p	0	1	1	2
hsa-miR-7109-5p	0	1	1	2
hsa-miR-6848-5p	0	1	1	2
hsa-miR-6847-5p	0	2	0	2
hsa-miR-6830-3p	0	1	1	2
hsa-miR-6826-5p	0	0	2	2
hsa-miR-6818-3p	0	1	1	2
hsa-miR-6815-3p	0	0	2	2
hsa-miR-6812-3p	0	0	2	2
hsa-miR-6805-5p	0	1	1	2
hsa-miR-6799-5p	0	1	1	2
hsa-miR-6780b-3p	0	2	0	2
hsa-miR-6761-5p	0	0	2	2
hsa-miR-6751-5p	0	2	0	2
hsa-miR-6720-5p	0	2	0	2
hsa-miR-592	0	2	0	2
hsa-miR-5588-5p	0	0	2	2
hsa-miR-5580-3p	0	0	2	2
hsa-miR-548p	0	0	2	2
hsa-miR-548ao-3p	0	1	1	2
hsa-miR-4802-3p	0	0	2	2
hsa-miR-4795-3p	0	1	1	2
hsa-miR-4781-3p	0	2	0	2
hsa-miR-4754	0	0	2	2
hsa-miR-4723-5p	0	1	1	2
hsa-miR-4536-5p	0	2	0	2
hsa-miR-4507	0	1	1	2
hsa-miR-4489	0	2	0	2
hsa-miR-4433b-5p	0	0	2	2
hsa-miR-3678-5p	0	2	0	2
hsa-miR-3663-5p	0	2	0	2
hsa-miR-3620-3p	0	2	0	2
hsa-miR-3611	0	0	2	2
hsa-miR-338-5p	0	0	2	2
hsa-miR-3193	0	2	0	2
hsa-miR-3175	0	1	1	2
hsa-miR-3162-5p	0	2	0	2
hsa-miR-3151-5p	0	1	1	2
hsa-miR-23c	0	2	0	2
hsa-miR-150-3p	0	2	0	2
hsa-miR-141-5p	0	2	0	2
hsa-miR-10522-5p	0	1	1	2
hsa-miR-10398-3p	0	0	2	2
hsa-miR-933	1	0	0	1
hsa-miR-885-5p	1	0	0	1
hsa-miR-8485	1	0	0	1
hsa-miR-8072	1	0	0	1
hsa-miR-7704	1	0	0	1
hsa-miR-7151-3p	1	0	0	1
hsa-miR-6894-3p	1	0	0	1
hsa-miR-6886-3p	1	0	0	1
hsa-miR-6883-3p	1	0	0	1
hsa-miR-6842-5p	1	0	0	1
hsa-miR-6838-5p	1	0	0	1
hsa-miR-6819-5p	1	0	0	1
hsa-miR-6793-3p	1	0	0	1
hsa-miR-6780b-5p	1	0	0	1
hsa-miR-6779-5p	1	0	0	1
hsa-miR-6779-3p	1	0	0	1
hsa-miR-6750-3p	1	0	0	1
hsa-miR-6742-5p	1	0	0	1
hsa-miR-663a	1	0	0	1
hsa-miR-6516-3p	1	0	0	1
hsa-miR-6515-5p	1	0	0	1
hsa-miR-597-5p	1	0	0	1
hsa-miR-5695	1	0	0	1
hsa-miR-5587-3p	1	0	0	1
hsa-miR-548bc	1	0	0	1
hsa-miR-548aw	1	0	0	1
hsa-miR-5088-3p	1	0	0	1
hsa-miR-5008-5p	1	0	0	1
hsa-miR-4781-5p	1	0	0	1
hsa-miR-4763-3p	1	0	0	1
hsa-miR-4727-3p	1	0	0	1
hsa-miR-4705	1	0	0	1
hsa-miR-4676-3p	1	0	0	1
hsa-miR-4671-5p	1	0	0	1
hsa-miR-4640-5p	1	0	0	1
hsa-miR-449b-3p	1	0	0	1
hsa-miR-4430	1	0	0	1
hsa-miR-3917	1	0	0	1
hsa-miR-383-3p	1	0	0	1
hsa-miR-3651	1	0	0	1
hsa-miR-3609	1	0	0	1
hsa-miR-3529-5p	1	0	0	1
hsa-miR-346	1	0	0	1
hsa-miR-3200-5p	1	0	0	1
hsa-miR-3194-5p	1	0	0	1
hsa-miR-3159	1	0	0	1
hsa-miR-3065-5p	1	0	0	1
hsa-miR-2467-5p	1	0	0	1
hsa-miR-2276-5p	1	0	0	1
hsa-miR-215-5p	1	0	0	1
hsa-miR-211-5p	1	0	0	1
hsa-miR-184	1	0	0	1
hsa-miR-1322	1	0	0	1
hsa-miR-1302	1	0	0	1
hsa-miR-1291	1	0	0	1
hsa-miR-1267	1	0	0	1
hsa-miR-1244	1	0	0	1
hsa-miR-1237-5p	1	0	0	1
hsa-miR-10394-5p	1	0	0	1
hsa-miR-765	0	1	0	1
hsa-miR-7151-5p	0	0	1	1
hsa-miR-7114-5p	0	0	1	1
hsa-miR-6895-5p	0	1	0	1
hsa-miR-6895-3p	0	1	0	1
hsa-miR-6894-5p	0	0	1	1
hsa-miR-6890-5p	0	0	1	1
hsa-miR-6888-3p	0	0	1	1
hsa-miR-6878-5p	0	0	1	1
hsa-miR-6878-3p	0	1	0	1
hsa-miR-6869-5p	0	0	1	1
hsa-miR-6868-3p	0	1	0	1
hsa-miR-6861-3p	0	0	1	1
hsa-miR-6856-5p	0	1	0	1
hsa-miR-6845-3p	0	0	1	1
hsa-miR-6829-3p	0	1	0	1
hsa-miR-6827-3p	0	1	0	1
hsa-miR-6823-5p	0	1	0	1
hsa-miR-6820-3p	0	0	1	1
hsa-miR-6808-3p	0	1	0	1
hsa-miR-6802-5p	0	0	1	1
hsa-miR-6801-5p	0	1	0	1
hsa-miR-6800-5p	0	0	1	1
hsa-miR-6800-3p	0	1	0	1
hsa-miR-6797-3p	0	0	1	1
hsa-miR-6782-5p	0	1	0	1
hsa-miR-6776-3p	0	1	0	1
hsa-miR-6771-3p	0	0	1	1
hsa-miR-6767-5p	0	0	1	1
hsa-miR-6766-5p	0	0	1	1
hsa-miR-6762-3p	0	1	0	1
hsa-miR-6755-5p	0	1	0	1
hsa-miR-6738-5p	0	0	1	1
hsa-miR-6733-5p	0	1	0	1
hsa-miR-6733-3p	0	1	0	1
hsa-miR-6730-5p	0	1	0	1
hsa-miR-6715a-3p	0	0	1	1
hsa-miR-659-5p	0	0	1	1
hsa-miR-6514-5p	0	0	1	1
hsa-miR-642b-5p	0	1	0	1
hsa-miR-610	0	0	1	1
hsa-miR-607	0	1	0	1
hsa-miR-602	0	1	0	1
hsa-miR-586	0	0	1	1
hsa-miR-572	0	0	1	1
hsa-miR-5588-3p	0	1	0	1
hsa-miR-5583-5p	0	0	1	1
hsa-miR-548y	0	0	1	1
hsa-miR-548i	0	0	1	1
hsa-miR-548az-5p	0	1	0	1
hsa-miR-548ao-5p	0	1	0	1
hsa-miR-548ae-3p	0	1	0	1
hsa-miR-5193	0	1	0	1
hsa-miR-513b-3p	0	0	1	1
hsa-miR-499b-5p	0	1	0	1
hsa-miR-4999-5p	0	1	0	1
hsa-miR-4804-3p	0	0	1	1
hsa-miR-4797-5p	0	0	1	1
hsa-miR-4796-5p	0	1	0	1
hsa-miR-4786-5p	0	1	0	1
hsa-miR-4780	0	1	0	1
hsa-miR-4774-3p	0	0	1	1
hsa-miR-4773	0	0	1	1
hsa-miR-4745-3p	0	1	0	1
hsa-miR-4743-3p	0	1	0	1
hsa-miR-4733-5p	0	1	0	1
hsa-miR-4732-3p	0	1	0	1
hsa-miR-4721	0	0	1	1
hsa-miR-4708-3p	0	1	0	1
hsa-miR-4704-5p	0	1	0	1
hsa-miR-4704-3p	0	0	1	1
hsa-miR-4688	0	1	0	1
hsa-miR-4674	0	1	0	1
hsa-miR-4672	0	0	1	1
hsa-miR-4671-3p	0	0	1	1
hsa-miR-4670-5p	0	1	0	1
hsa-miR-4662a-3p	0	1	0	1
hsa-miR-4645-5p	0	0	1	1
hsa-miR-4644	0	1	0	1
hsa-miR-450b-3p	0	1	0	1
hsa-miR-4478	0	1	0	1
hsa-miR-4470	0	1	0	1
hsa-miR-4436b-5p	0	1	0	1
hsa-miR-3943	0	0	1	1
hsa-miR-3926	0	0	1	1
hsa-miR-3923	0	1	0	1
hsa-miR-3916	0	0	1	1
hsa-miR-380-5p	0	1	0	1
hsa-miR-378f	0	0	1	1
hsa-miR-378d	0	1	0	1
hsa-miR-3677-5p	0	1	0	1
hsa-miR-367-3p	0	1	0	1
hsa-miR-3648	0	1	0	1
hsa-miR-33a-3p	0	0	1	1
hsa-miR-3190-5p	0	1	0	1
hsa-miR-3190-3p	0	1	0	1
hsa-miR-3163	0	0	1	1
hsa-miR-3149	0	1	0	1
hsa-miR-3143	0	1	0	1
hsa-miR-3124-3p	0	0	1	1
hsa-miR-219a-2-3p	0	0	1	1
hsa-miR-218-2-3p	0	0	1	1
hsa-miR-217-5p	0	0	1	1
hsa-miR-216b-5p	0	0	1	1
hsa-miR-1914-3p	0	1	0	1
hsa-miR-190b-3p	0	1	0	1
hsa-miR-138-1-3p	0	0	1	1
hsa-miR-133a-5p	0	0	1	1
hsa-miR-129-2-3p	0	1	0	1
hsa-miR-1292-3p	0	0	1	1
hsa-miR-1271-3p	0	0	1	1
hsa-miR-1257	0	0	1	1
hsa-miR-1233-3p	0	1	0	1
hsa-miR-12114	0	1	0	1
hsa-miR-1180-5p	0	1	0	1
hsa-miR-105-5p	0	1	0	1
hsa-miR-10396a-5p	0	1	0	1
