# Supplementary material for: Human umbilical cord mesenchymal stromal cell small extracellular vesicle transfer of microRNA-223-3p to lung epithelial cells attenuates inflammation in acute lung injury in mice
Source: J Nanobiotechnology. 2023 Aug 25;21:295. doi: 10.1186/s12951-023-02038-3 (PMC10464265; doi:10.1186/s12951-023-02038-3)
Supplement: Supplementary file 9 — Supplementary Material 10 [file 12951_2023_2038_MOESM10_ESM.xlsx]

## Sheet: Sheet1
st_rna_id	read_count_MSC-sEVs1A	read_count_MSC-sEVs2A	read_count_MSC-sEVs3A	Total read_count
hsa-miR-148a-3p	678321	1413891	2889925	4982137
hsa-miR-151a-3p	354986	767903	513670	1636559
hsa-miR-127-3p	128712	549179	361633	1039524
hsa-let-7a-5p	455633	214918	37359	707910
hsa-miR-146a-5p	210715	109483	303488	623686
hsa-let-7b-5p	127275	65805	96233	289313
hsa-miR-223-3p	78496	148620	94315	231431
hsa-miR-584-5p	65761	87106	74035	226902
hsa-miR-25-3p	52812	91529	72462	216803
hsa-miR-125b-1-3p	11662	83311	62249	157222
hsa-miR-1246	54740	40044	33813	128597
hsa-miR-381-3p	22759	62720	41786	127265
hsa-miR-92a-3p	51658	40539	31552	123749
hsa-miR-30d-5p	19893	38587	57100	115580
hsa-miR-221-3p	11015	43836	42894	97745
hsa-let-7i-5p	39681	27789	20012	87482
hsa-miR-199a-3p	18316	36358	27546	82220
hsa-miR-10a-5p	26706	30485	21676	78867
hsa-miR-27b-3p	15460	34205	25380	75045
hsa-miR-7-5p	12463	30063	25466	67992
hsa-miR-134-5p	12104	29223	23637	64964
hsa-miR-146b-5p	10257	27843	23078	61178
hsa-miR-28-3p	9517	26641	21779	57937
hsa-miR-30e-3p	19533	23131	7461	50125
hsa-miR-22-3p	20663	18271	5258	44192
hsa-miR-432-5p	7100	19209	17467	43776
hsa-miR-629-5p	4552	24819	14170	43541
hsa-miR-320b	20442	16676	4387	41505
hsa-miR-451a	13644	12661	14417	40722
hsa-miR-23a-3p	4612	18213	15120	37945
hsa-miR-370-3p	5198	18981	13552	37731
hsa-miR-222-3p	11736	11624	11757	35117
hsa-miR-1307-3p	10302	10538	11345	32185
hsa-miR-382-5p	1875	14976	12860	29711
hsa-let-7g-5p	1751	11734	15870	29355
hsa-miR-128-3p	3640	11524	13711	28875
hsa-let-7e-5p	3595	10523	14499	28617
hsa-miR-10b-5p	2652	12900	10981	26533
hsa-let-7d-5p	13331	10060	1480	24871
hsa-miR-340-5p	8296	7198	6326	21820
hsa-miR-30a-5p	9053	5137	7021	21211
hsa-miR-493-5p	7474	5601	7562	20637
hsa-miR-409-3p	1492	10528	7415	19435
hsa-miR-379-5p	1383	11328	6453	19164
hsa-miR-152-3p	8112	9186	1097	18395
hsa-miR-26b-5p	825	7859	8890	17574
hsa-miR-199a-5p	3696	7578	5663	16937
hsa-miR-103a-3p	1404	8375	6385	16164
hsa-miR-106b-3p	206	10296	5363	15865
hsa-miR-181a-5p	1586	7766	4656	14008
hsa-miR-98-5p	2561	6698	4538	13797
hsa-miR-589-5p	315	7401	5806	13522
hsa-miR-3135b	1462	7464	4551	13477
hsa-miR-654-3p	295	4525	8362	13182
hsa-miR-495-3p	1377	7369	4419	13165
hsa-miR-139-5p	5276	674	7187	13137
hsa-miR-99b-3p	6302	471	6228	13001
hsa-miR-224-5p	6173	4418	2378	12969
hsa-let-7c-5p	7095	5298	489	12882
hsa-miR-22-5p	688	6724	3679	11091
hsa-miR-625-3p	6201	3273	1571	11045
hsa-miR-30a-3p	3535	3801	3467	10803
hsa-miR-323a-3p	3298	4401	3016	10715
hsa-miR-485-5p	3695	2694	3964	10353
hsa-miR-29a-3p	6352	826	3099	10277
hsa-miR-186-5p	961	5164	3748	9873
hsa-miR-320d	4228	5147	469	9844
hsa-miR-548o-3p	739	5452	2432	8623
hsa-miR-342-5p	4286	713	3590	8589
hsa-miR-330-3p	81	5526	2790	8397
hsa-miR-30c-5p	4198	516	3480	8194
hsa-miR-20a-5p	212	5468	2438	8118
hsa-miR-576-3p	1468	855	5739	8062
hsa-miR-192-5p	261	3206	4267	7734
hsa-miR-93-5p	53	3897	3643	7593
hsa-miR-23b-3p	2133	3979	893	7005
hsa-miR-142-3p	1778	914	3801	6493
hsa-miR-215-5p	1428	3789	891	6108
hsa-miR-30e-5p	1870	1462	2763	6095
hsa-miR-6842-3p	2011	2443	1520	5974
hsa-miR-125a-3p	1488	2604	1839	5931
hsa-miR-543	1265	1763	2897	5925
hsa-miR-941	1579	1960	2345	5884
hsa-miR-425-3p	1591	1857	2405	5853
hsa-miR-382-3p	987	3281	1445	5713
hsa-miR-652-3p	1452	2542	1624	5618
hsa-miR-1250-5p	1489	1477	2628	5594
hsa-miR-2682-5p	1664	1639	1978	5281
hsa-miR-374b-5p	1253	2380	1423	5056
hsa-miR-133a-3p	481	867	3231	4579
hsa-miR-363-3p	1019	1796	1588	4403
hsa-miR-16-2-3p	1053	1623	1562	4238
hsa-miR-328-3p	1084	1657	1483	4224
hsa-miR-182-5p	1007	1087	1938	4032
hsa-miR-3615	868	1288	1745	3901
hsa-miR-1299	797	2361	508	3666
hsa-miR-126-5p	1135	1506	876	3517
hsa-miR-1304-3p	987	1596	825	3408
hsa-miR-7641	723	953	1707	3383
hsa-miR-145-3p	648	874	1742	3264
hsa-miR-339-3p	661	874	1689	3224
hsa-miR-369-3p	847	609	1723	3179
hsa-miR-142-5p	824	387	1884	3095
hsa-miR-424-3p	548	938	1565	3051
hsa-miR-431-5p	961	1323	731	3015
hsa-miR-30b-5p	611	916	1476	3003
hsa-miR-136-5p	673	755	1512	2940
hsa-miR-214-3p	202	971	1609	2782
hsa-miR-17-5p	902	1324	529	2755
hsa-miR-3120-3p	507	766	1475	2748
hsa-miR-148a-5p	773	771	1158	2702
hsa-miR-342-3p	562	263	1873	2698
hsa-miR-193b-5p	736	418	1525	2679
hsa-miR-15b-5p	227	817	1365	2409
hsa-miR-501-3p	653	1423	324	2400
hsa-miR-19b-3p	374	871	1081	2326
hsa-miR-708-3p	348	329	1635	2312
hsa-miR-455-5p	539	768	968	2275
hsa-miR-329-3p	219	159	1778	2156
hsa-miR-3177-3p	265	1261	616	2142
hsa-miR-656-3p	226	84	1791	2101
hsa-miR-199b-5p	681	927	463	2071
hsa-miR-340-3p	428	990	562	1980
hsa-miR-185-3p	502	523	906	1931
hsa-miR-6515-5p	287	396	1236	1919
hsa-miR-221-5p	478	798	609	1885
hsa-miR-320e	154	904	741	1799
hsa-miR-127-5p	207	887	641	1735
hsa-miR-4433b-5p	215	1402	88	1705
hsa-miR-1908-5p	144	281	1278	1703
hsa-miR-433-3p	471	381	828	1680
hsa-miR-204-3p	436	357	821	1614
hsa-miR-28-5p	390	403	813	1606
hsa-miR-4497	217	66	1312	1595
hsa-miR-877-5p	441	276	860	1577
hsa-miR-136-3p	523	285	739	1547
hsa-miR-411-5p	465	661	396	1522
hsa-miR-125b-5p	571	426	456	1453
hsa-miR-223-5p	260	614	535	1409
hsa-miR-1180-3p	198	961	170	1329
hsa-miR-7706	574	611	119	1304
hsa-miR-6741-5p	462	191	517	1170
hsa-miR-181d-5p	159	320	688	1167
hsa-miR-338-5p	294	762	91	1147
hsa-miR-326	130	812	130	1072
hsa-miR-130a-3p	411	297	348	1056
hsa-miR-758-3p	201	53	787	1041
hsa-miR-4429	290	523	193	1006
hsa-miR-106b-5p	130	778	91	999
hsa-miR-1273h-3p	201	87	685	973
hsa-miR-365b-5p	206	678	72	956
hsa-miR-6866-5p	262	486	197	945
hsa-miR-660-5p	352	366	225	943
hsa-miR-146a-3p	95	748	77	920
hsa-miR-873-3p	141	317	447	905
hsa-miR-222-5p	105	713	87	905
hsa-miR-4738-3p	115	655	125	895
hsa-miR-31-5p	172	557	98	827
hsa-miR-365a-5p	150	631	44	825
hsa-miR-541-3p	240	513	68	821
hsa-miR-628-3p	192	465	126	783
hsa-miR-1292-5p	97	622	56	775
hsa-miR-125a-5p	142	156	468	766
hsa-miR-331-5p	253	57	436	746
hsa-miR-3180-3p	80	467	168	715
hsa-miR-4677-3p	179	431	98	708
hsa-miR-378d	162	446	98	706
hsa-miR-7854-3p	134	438	96	668
hsa-miR-200c-3p	129	471	52	652
hsa-miR-585-3p	130	192	327	649
hsa-miR-379-3p	301	243	97	641
hsa-miR-6843-3p	93	89	455	637
hsa-miR-19a-3p	180	375	81	636
hsa-miR-421	313	256	57	626
hsa-miR-132-3p	143	394	81	618
hsa-miR-744-3p	155	90	367	612
hsa-miR-1197	110	179	321	610
hsa-miR-548ah-3p	238	275	95	608
hsa-miR-154-5p	100	154	335	589
hsa-miR-574-3p	212	298	68	578
hsa-miR-3913-5p	121	88	359	568
hsa-miR-337-5p	97	393	64	554
hsa-miR-374a-3p	138	97	299	534
hsa-miR-3158-3p	96	396	32	524
hsa-miR-375	75	118	325	518
hsa-miR-1260b	59	186	272	517
hsa-miR-210-3p	75	188	245	508
hsa-miR-1304-5p	128	61	317	506
hsa-miR-548f-3p	176	93	226	495
hsa-miR-942-5p	95	308	91	494
hsa-miR-4488	181	84	226	491
hsa-miR-1307-5p	166	243	79	488
hsa-miR-7704	310	110	67	487
hsa-miR-1268b	109	175	203	487
hsa-miR-619-5p	149	99	238	486
hsa-miR-548j-5p	95	312	73	480
hsa-miR-369-5p	243	187	36	466
hsa-miR-505-3p	131	81	238	450
hsa-miR-6819-5p	57	324	67	448
hsa-miR-655-3p	122	57	268	447
hsa-miR-1268a	185	77	178	440
hsa-miR-490-3p	97	248	95	440
hsa-miR-1255a	125	193	114	432
hsa-miR-641	146	89	190	425
hsa-miR-6862-5p	156	179	87	422
hsa-miR-1271-5p	68	158	189	415
hsa-miR-129-5p	159	158	93	410
hsa-miR-3190-3p	71	174	151	396
hsa-miR-409-5p	133	97	154	384
hsa-miR-1306-3p	106	90	178	374
hsa-miR-548d-5p	92	157	124	373
hsa-miR-25-5p	89	89	194	372
hsa-miR-34c-5p	85	189	96	370
hsa-miR-2355-3p	50	241	76	367
hsa-miR-9-5p	98	56	198	352
hsa-miR-378g	78	70	198	346
hsa-miR-3928-3p	98	88	155	341
hsa-miR-1273h-5p	106	81	148	335
hsa-let-7g-3p	67	139	117	323
hsa-miR-27b-5p	59	91	169	319
hsa-miR-337-3p	105	149	62	316
hsa-miR-1290	57	76	171	304
hsa-miR-455-3p	34	172	96	302
hsa-miR-92b-5p	99	134	67	300
hsa-miR-377-5p	42	98	156	296
hsa-miR-339-5p	83	93	114	290
hsa-miR-1287-5p	95	57	136	288
hsa-miR-516b-5p	55	138	95	288
hsa-miR-548ar-3p	42	68	178	288
hsa-miR-3180	69	52	163	284
hsa-miR-32-3p	48	131	84	263
hsa-miR-4665-5p	38	156	66	260
hsa-miR-424-5p	60	72	121	253
hsa-miR-452-5p	136	74	29	239
hsa-miR-628-5p	56	43	137	236
hsa-miR-4746-5p	36	74	123	233
hsa-miR-3120-5p	142	1	81	224
hsa-miR-766-3p	45	49	127	221
hsa-miR-3934-5p	39	34	132	205
hsa-miR-30d-3p	38	143	24	205
hsa-miR-874-3p	52	123	18	193
hsa-miR-125b-2-3p	47	65	80	192
hsa-miR-1276	51	95	42	188
hsa-miR-3064-5p	54	91	40	185
hsa-miR-4433a-3p	49	72	63	184
hsa-miR-143-5p	48	112	11	171
hsa-miR-372-3p	10	139	21	170
hsa-miR-30c-1-3p	38	89	42	169
hsa-miR-3182	16	96	56	168
hsa-miR-150-3p	42	81	43	166
hsa-miR-490-5p	47	93	23	163
hsa-miR-7-1-3p	38	77	41	156
hsa-miR-6867-5p	19	48	88	155
hsa-miR-184	46	83	25	154
hsa-miR-550a-5p	36	61	56	153
hsa-miR-625-5p	35	98	20	153
hsa-miR-132-5p	25	79	49	153
hsa-miR-376c-3p	36	42	74	152
hsa-miR-6509-5p	17	70	65	152
hsa-miR-324-3p	27	38	86	151
hsa-miR-9-3p	45	57	46	148
hsa-miR-4532	34	20	92	146
hsa-miR-548g-3p	17	127	2	146
hsa-miR-4467	31	77	31	139
hsa-miR-7853-5p	46	19	70	135
hsa-miR-664a-3p	26	63	38	127
hsa-miR-4750-5p	33	36	53	122
hsa-miR-1245a	19	9	94	122
hsa-miR-1275	54	61	2	117
hsa-miR-627-5p	10	49	58	117
hsa-miR-3912-3p	23	57	36	116
hsa-miR-548ag	11	48	55	114
hsa-miR-939-5p	30	21	62	113
hsa-miR-511-5p	8	73	27	108
hsa-miR-708-5p	20	61	25	106
hsa-miR-6859-5p	10	5	90	105
hsa-miR-380-5p	25	27	52	104
hsa-miR-106a-5p	23	38	41	102
hsa-miR-193b-3p	33	47	16	96
hsa-miR-190b	24	37	34	95
hsa-miR-3124-5p	24	63	8	95
hsa-miR-144-3p	14	18	62	94
hsa-miR-5094	3	11	80	94
hsa-miR-1468-5p	24	10	59	93
hsa-miR-517b-3p	13	73	6	92
hsa-miR-130b-5p	11	72	8	91
hsa-miR-4463	18	4	68	90
hsa-miR-7155-3p	18	11	61	90
hsa-miR-5189-5p	10	60	20	90
hsa-miR-4489	23	20	44	87
hsa-miR-378e	18	60	9	87
hsa-miR-501-5p	10	72	5	87
hsa-miR-410-5p	10	1	74	85
hsa-miR-1185-1-3p	32	45	7	84
hsa-miR-4644	5	13	66	84
hsa-miR-183-5p	33	45	5	83
hsa-miR-212-5p	15	58	9	82
hsa-miR-2277-5p	8	48	26	82
hsa-miR-3154	5	0	77	82
hsa-miR-942-3p	10	41	30	81
hsa-miR-3131	9	69	3	81
hsa-miR-610	12	14	53	79
hsa-miR-873-5p	15	54	9	78
hsa-miR-205-5p	12	21	45	78
hsa-miR-642a-3p	13	43	20	76
hsa-miR-581	50	8	17	75
hsa-miR-6514-5p	19	2	54	75
hsa-miR-4794	13	17	45	75
hsa-miR-4435	19	11	44	74
hsa-miR-1238-3p	3	27	44	74
hsa-miR-3920	18	47	8	73
hsa-miR-1273d	8	5	60	73
hsa-miR-362-5p	4	9	60	73
hsa-let-7e-3p	15	41	16	72
hsa-miR-3150b-3p	11	58	3	72
hsa-let-7b-3p	10	3	58	71
hsa-miR-3936	9	0	62	71
hsa-miR-1294	19	5	46	70
hsa-miR-6770-3p	9	25	36	70
hsa-miR-4522	6	5	59	70
hsa-miR-30c-2-3p	21	44	4	69
hsa-miR-616-5p	4	8	57	69
hsa-miR-151b	12	16	40	68
hsa-miR-6842-5p	11	6	50	67
hsa-miR-128-1-5p	27	25	14	66
hsa-miR-7849-3p	23	28	15	66
hsa-miR-6858-5p	4	7	55	66
hsa-miR-33a-5p	10	7	48	65
hsa-miR-1538	10	13	41	64
hsa-miR-3129-3p	7	56	1	64
hsa-miR-6726-5p	6	26	32	64
hsa-miR-3620-5p	28	18	17	63
hsa-miR-329-5p	8	16	39	63
hsa-miR-363-5p	8	45	8	61
hsa-miR-3685	14	5	41	60
hsa-miR-6834-5p	4	51	4	59
hsa-miR-6516-5p	16	26	17	59
hsa-miR-550a-3-5p	8	50	1	59
hsa-miR-378f	22	9	26	57
hsa-miR-4659b-5p	5	44	8	57
hsa-miR-195-5p	10	45	1	56
hsa-miR-5189-3p	7	43	6	56
hsa-miR-7110-5p	13	36	6	55
hsa-miR-4726-5p	5	41	9	55
hsa-miR-6823-5p	10	35	8	53
hsa-miR-187-3p	2	45	6	53
hsa-miR-148b-5p	31	11	10	52
hsa-miR-6850-5p	15	9	28	52
hsa-miR-1323	10	12	29	51
hsa-miR-548ab	8	16	26	50
hsa-miR-6826-5p	23	18	8	49
hsa-miR-3942-5p	9	8	32	49
hsa-miR-3691-5p	8	17	24	49
hsa-miR-1909-3p	5	30	13	48
hsa-miR-758-5p	3	20	24	47
hsa-miR-2682-3p	8	35	4	47
hsa-miR-6852-3p	7	24	16	47
hsa-miR-4788	7	17	22	46
hsa-miR-5706	6	35	5	46
hsa-miR-6839-5p	7	35	3	45
hsa-miR-2355-5p	7	23	15	45
hsa-miR-6513-5p	6	5	33	44
hsa-miR-154-3p	4	32	8	44
hsa-miR-362-3p	9	8	26	43
hsa-miR-6132	6	22	15	43
hsa-miR-6734-5p	6	7	30	43
hsa-miR-516a-5p	6	36	1	43
hsa-miR-548ae-5p	18	9	15	42
hsa-miR-324-5p	14	3	25	42
hsa-miR-6876-5p	7	8	25	40
hsa-miR-3199	5	12	23	40
hsa-miR-1245b-3p	9	21	9	39
hsa-miR-5004-5p	6	21	12	39
hsa-miR-6891-5p	13	16	9	38
hsa-miR-3164	9	22	7	38
hsa-miR-6740-5p	7	5	26	38
hsa-miR-196a-3p	7	30	1	38
hsa-miR-6882-5p	10	18	8	36
hsa-miR-1277-3p	8	1	27	36
hsa-miR-1284	5	16	15	36
hsa-miR-3918	5	14	17	36
hsa-miR-4775	5	6	24	35
hsa-miR-4762-3p	22	12	1	35
hsa-miR-378h	10	3	22	35
hsa-miR-4765	13	10	11	34
hsa-miR-1285-5p	8	12	14	34
hsa-miR-200a-5p	18	9	7	34
hsa-miR-149-3p	12	14	8	34
hsa-miR-3118	3	23	6	32
hsa-miR-4474-3p	5	18	9	32
hsa-miR-3148	5	4	23	32
hsa-miR-6507-5p	3	26	3	32
hsa-miR-135b-5p	3	7	22	32
hsa-miR-5683	2	24	6	32
hsa-miR-24-1-5p	13	4	14	31
hsa-miR-6511b-5p	6	4	21	31
hsa-miR-495-5p	4	0	27	31
hsa-miR-579-5p	6	9	15	30
hsa-miR-3909	4	21	5	30
hsa-miR-219a-1-3p	4	7	18	29
hsa-miR-627-3p	12	1	15	28
hsa-miR-4504	13	6	9	28
hsa-miR-5701	5	5	18	28
hsa-miR-668-3p	8	3	16	27
hsa-miR-520a-3p	7	15	5	27
hsa-miR-1303	5	17	5	27
hsa-miR-3125	3	23	0	26
hsa-miR-4284	3	7	16	26
hsa-miR-1254	7	6	12	25
hsa-miR-4466	5	13	7	25
hsa-miR-4636	5	8	12	25
hsa-miR-556-3p	4	7	14	25
hsa-miR-4658	4	6	15	25
hsa-miR-95-3p	11	2	11	24
hsa-miR-5003-3p	3	16	5	24
hsa-miR-512-3p	6	8	9	23
hsa-miR-4648	5	6	12	23
hsa-miR-1248	3	7	13	23
hsa-miR-4659b-3p	3	5	15	23
hsa-miR-4779	3	11	9	23
hsa-miR-7976	11	7	5	23
hsa-miR-98-3p	4	6	13	23
hsa-miR-376a-5p	4	9	9	22
hsa-miR-616-3p	4	9	9	22
hsa-let-7a-2-3p	3	11	8	22
hsa-miR-135a-5p	3	14	5	22
hsa-miR-5588-5p	13	6	2	21
hsa-miR-1910-3p	7	13	1	21
hsa-miR-4721	6	12	3	21
hsa-miR-6821-5p	6	2	13	21
hsa-miR-6813-5p	4	9	8	21
hsa-miR-29b-2-5p	4	9	8	21
hsa-miR-519b-5p	4	9	8	21
hsa-miR-4763-3p	3	6	12	21
hsa-miR-6735-5p	9	3	8	20
hsa-let-7i-3p	7	5	8	20
hsa-miR-1258	5	9	6	20
hsa-miR-4734	5	11	3	19
hsa-miR-3167	4	1	14	19
hsa-miR-23c	2	8	9	19
hsa-miR-203a-3p	7	2	10	19
hsa-miR-5191	6	8	5	19
hsa-miR-4440	4	3	12	19
hsa-miR-4710	4	7	8	19
hsa-miR-574-5p	3	2	14	19
hsa-miR-548a-3p	10	7	2	19
hsa-miR-4676-3p	6	11	2	19
hsa-miR-548ac	5	5	8	18
hsa-miR-485-3p	4	7	7	18
hsa-miR-519c-5p	4	8	6	18
hsa-miR-892a	4	8	6	18
hsa-miR-3942-3p	4	6	8	18
hsa-miR-4660	3	12	3	18
hsa-miR-6877-5p	2	11	5	18
hsa-miR-181c-5p	2	12	4	18
hsa-miR-5188	3	9	5	17
hsa-miR-1185-2-3p	12	2	3	17
hsa-miR-500b-3p	4	5	8	17
hsa-miR-1827	7	3	7	17
hsa-miR-4461	11	3	3	17
hsa-miR-6513-3p	7	8	2	17
hsa-miR-4645-5p	8	4	5	17
hsa-miR-499b-5p	5	9	3	17
hsa-miR-6751-3p	2	14	1	17
hsa-miR-6818-5p	2	7	8	17
hsa-miR-23b-5p	12	4	0	16
hsa-miR-548am-3p	6	4	6	16
hsa-miR-1193	4	4	8	16
hsa-miR-4647	5	5	6	16
hsa-miR-6767-5p	16	0	0	16
hsa-miR-597-5p	6	9	1	16
hsa-miR-4492	4	3	9	16
hsa-miR-6861-5p	3	5	8	16
hsa-miR-4507	3	6	7	16
hsa-miR-5680	2	8	6	16
hsa-miR-6785-5p	2	6	8	16
hsa-miR-19b-1-5p	2	7	7	16
hsa-miR-1301-3p	5	6	4	15
hsa-miR-422a	5	5	5	15
hsa-miR-3192-5p	4	4	7	15
hsa-miR-412-5p	6	6	3	15
hsa-miR-2276-3p	7	8	0	15
hsa-miR-6505-5p	6	8	1	15
hsa-miR-3156-5p	4	5	6	15
hsa-miR-6747-3p	3	1	11	15
hsa-miR-3150a-5p	3	8	4	15
hsa-miR-6787-5p	2	6	7	15
hsa-let-7f-2-3p	3	6	5	14
hsa-miR-301a-5p	5	5	4	14
hsa-miR-4286	7	7	0	14
hsa-miR-3128	5	9	0	14
hsa-miR-4688	5	8	1	14
hsa-miR-4753-5p	5	8	1	14
hsa-miR-6515-3p	5	4	5	14
hsa-miR-6736-5p	4	8	2	14
hsa-miR-532-3p	3	4	7	14
hsa-miR-7156-5p	2	9	3	14
hsa-miR-21-3p	3	6	4	13
hsa-miR-671-3p	3	5	5	13
hsa-miR-15a-5p	5	2	6	13
hsa-miR-24-3p	3	5	5	13
hsa-miR-99a-5p	3	2	8	13
hsa-miR-99b-5p	3	4	6	13
hsa-let-7d-3p	4	3	6	13
hsa-miR-494-3p	2	6	5	13
hsa-miR-5010-5p	2	5	6	13
hsa-miR-548l	2	4	7	13
hsa-miR-3195	5	6	2	13
hsa-miR-518e-5p	4	8	1	13
hsa-miR-519a-5p	4	0	9	13
hsa-miR-3117-3p	4	5	4	13
hsa-miR-6764-3p	2	2	9	13
hsa-miR-6793-5p	3	5	4	12
hsa-miR-6851-3p	3	0	9	12
hsa-miR-224-3p	3	2	7	12
hsa-miR-487b-5p	3	7	2	12
hsa-miR-676-3p	3	8	1	12
hsa-miR-5192	2	7	3	12
hsa-miR-6805-5p	2	9	1	12
hsa-miR-7845-5p	2	9	1	12
hsa-miR-204-5p	2	7	3	12
hsa-miR-152-5p	2	9	1	12
hsa-miR-143-3p	2	5	4	11
hsa-miR-486-5p	2	1	8	11
hsa-miR-27a-3p	3	3	5	11
hsa-miR-493-3p	2	0	9	11
hsa-miR-361-3p	3	6	2	11
hsa-let-7a-3p	3	5	3	11
hsa-miR-6753-3p	4	4	3	11
hsa-miR-523-5p	4	0	7	11
hsa-miR-652-5p	4	4	3	11
hsa-miR-3138	4	7	0	11
hsa-miR-548t-5p	3	7	1	11
hsa-miR-487b-3p	5	5	0	10
hsa-miR-196b-5p	5	5	0	10
hsa-miR-126-3p	3	3	4	10
hsa-miR-122-5p	2	2	6	10
hsa-miR-148b-3p	3	1	6	10
hsa-miR-101-3p	3	1	6	10
hsa-miR-6852-5p	2	2	6	10
hsa-miR-548u	5	5	0	10
hsa-miR-1228-5p	9	1	0	10
hsa-miR-5587-5p	3	1	6	10
hsa-miR-6810-5p	3	0	7	10
hsa-miR-3126-5p	3	4	3	10
hsa-miR-3617-5p	3	6	1	10
hsa-miR-6853-3p	2	2	6	10
hsa-miR-519d-3p	2	5	3	10
hsa-miR-21-5p	1	7	2	10
hsa-miR-1-3p	2	3	5	10
hsa-miR-1296-5p	1	3	6	10
hsa-miR-361-5p	8	2	0	10
hsa-miR-5586-5p	5	5	0	10
hsa-miR-100-5p	1	3	5	9
hsa-miR-664a-5p	1	3	5	9
hsa-miR-181a-2-3p	6	2	1	9
hsa-miR-486-3p	3	2	4	9
hsa-miR-499a-5p	1	6	2	9
hsa-miR-376a-3p	2	2	5	9
hsa-miR-549a	2	2	5	9
hsa-miR-6791-5p	2	5	2	9
hsa-miR-643	3	3	3	9
hsa-miR-4683	3	0	6	9
hsa-miR-6804-5p	2	4	3	9
hsa-miR-93-3p	2	4	3	9
hsa-miR-96-5p	2	2	5	9
hsa-miR-183-3p	2	2	5	9
hsa-miR-371a-3p	2	6	1	9
hsa-miR-518e-3p	2	7	0	9
hsa-miR-509-3p	2	4	3	9
hsa-miR-548aq-3p	5	2	2	9
hsa-miR-107	2	2	5	9
hsa-miR-520g-3p	7	1	0	8
hsa-miR-576-5p	4	4	0	8
hsa-miR-3121-3p	8	0	0	8
hsa-let-7f-5p	2	6	0	8
hsa-miR-26a-5p	0	6	2	8
hsa-miR-423-3p	2	2	4	8
hsa-miR-320c	1	2	5	8
hsa-miR-425-5p	2	2	4	8
hsa-miR-335-5p	1	3	4	8
hsa-miR-16-5p	2	2	4	8
hsa-miR-454-5p	2	2	4	8
hsa-miR-5010-3p	3	3	2	8
hsa-miR-212-3p	2	1	5	8
hsa-miR-579-3p	2	3	3	8
hsa-miR-598-5p	2	3	3	8
hsa-miR-624-5p	2	5	1	8
hsa-miR-449c-5p	2	5	1	8
hsa-miR-532-5p	1	1	5	7
hsa-miR-378a-3p	1	2	4	7
hsa-miR-191-5p	2	2	3	7
hsa-miR-218-5p	1	1	5	7
hsa-miR-155-5p	2	2	3	7
hsa-miR-484	0	2	5	7
hsa-miR-193a-5p	2	1	4	7
hsa-miR-27a-5p	4	2	1	7
hsa-miR-548e-3p	2	3	2	7
hsa-miR-2110	1	2	4	7
hsa-miR-766-5p	2	2	3	7
hsa-miR-671-5p	0	0	7	7
hsa-miR-6829-5p	7	0	0	7
hsa-miR-3940-5p	0	0	7	7
hsa-miR-4421	1	1	5	7
hsa-miR-4654	0	7	0	7
hsa-miR-10b-3p	0	0	7	7
hsa-miR-4655-5p	0	7	0	7
hsa-miR-4473	2	2	3	7
hsa-miR-4732-5p	1	1	5	7
hsa-miR-7977	3	3	1	7
hsa-miR-4687-3p	5	0	2	7
hsa-miR-3613-5p	3	1	3	7
hsa-miR-4677-5p	3	4	0	7
hsa-miR-5588-3p	2	0	5	7
hsa-miR-769-3p	2	2	3	7
hsa-miR-300	2	3	2	7
hsa-miR-933	2	2	3	7
hsa-miR-181b-2-3p	2	3	1	6
hsa-miR-4676-5p	5	0	1	6
hsa-miR-378b	2	2	2	6
hsa-miR-376c-5p	2	2	2	6
hsa-miR-487a-5p	3	3	0	6
hsa-miR-548h-3p	3	3	0	6
hsa-miR-522-5p	4	2	0	6
hsa-miR-6779-5p	3	3	0	6
hsa-miR-4717-3p	4	2	0	6
hsa-miR-6131	3	3	0	6
hsa-miR-188-5p	0	6	0	6
hsa-miR-191-3p	3	3	0	6
hsa-miR-26a-2-3p	2	4	0	6
hsa-miR-615-5p	0	6	0	6
hsa-miR-618	2	4	0	6
hsa-miR-4511	2	1	3	6
hsa-miR-664b-3p	5	1	0	6
hsa-miR-2113	3	1	2	6
hsa-miR-7152-3p	2	0	4	6
hsa-miR-520h	2	0	4	6
hsa-miR-589-3p	2	0	4	6
hsa-miR-378i	2	2	2	6
hsa-miR-4657	2	0	4	6
hsa-miR-3679-5p	2	2	2	6
hsa-miR-181b-5p	2	2	2	6
hsa-miR-335-3p	2	2	2	6
hsa-miR-24-2-5p	1	2	2	5
hsa-miR-582-3p	1	2	2	5
hsa-miR-411-3p	2	2	1	5
hsa-miR-3605-5p	2	1	2	5
hsa-miR-15b-3p	2	1	2	5
hsa-miR-410-3p	2	3	0	5
hsa-miR-194-5p	1	1	3	5
hsa-miR-214-5p	2	3	0	5
hsa-miR-4470	0	2	3	5
hsa-miR-542-3p	2	3	0	5
hsa-miR-503-5p	2	3	0	5
hsa-miR-1262	1	1	3	5
hsa-miR-370-5p	1	1	3	5
hsa-miR-548ay-5p	1	3	1	5
hsa-miR-299-3p	1	1	3	5
hsa-miR-4533	1	2	2	5
hsa-miR-34a-5p	2	2	1	5
hsa-miR-539-5p	2	3	0	5
hsa-miR-6875-5p	2	3	0	5
hsa-miR-3129-5p	0	0	5	5
hsa-miR-206	0	0	5	5
hsa-miR-505-5p	1	4	0	5
hsa-miR-450a-5p	2	2	1	5
hsa-miR-615-3p	1	2	2	5
hsa-miR-4743-5p	2	3	0	5
hsa-miR-548ad-5p	1	1	3	5
hsa-miR-548av-3p	1	3	1	5
hsa-miR-3175	0	2	3	5
hsa-miR-937-5p	3	2	0	5
hsa-miR-4508	4	1	0	5
hsa-miR-4659a-5p	4	1	0	5
hsa-miR-6868-3p	2	3	0	5
hsa-miR-3677-3p	3	0	2	5
hsa-miR-491-5p	2	1	2	5
hsa-miR-597-3p	2	1	2	5
hsa-miR-4664-5p	2	0	3	5
hsa-miR-4689	2	2	0	4
hsa-miR-4535	1	1	2	4
hsa-miR-4436b-3p	2	1	1	4
hsa-miR-552-3p	2	2	0	4
hsa-miR-432-3p	2	2	0	4
hsa-miR-6802-5p	2	1	1	4
hsa-miR-323a-5p	1	1	2	4
hsa-miR-6511a-5p	1	1	2	4
hsa-miR-4782-3p	1	1	2	4
hsa-miR-504-5p	1	2	1	4
hsa-miR-5584-5p	1	2	1	4
hsa-miR-3187-3p	1	1	2	4
hsa-miR-3176	1	1	2	4
hsa-miR-146b-3p	1	1	2	4
hsa-miR-301a-3p	1	1	2	4
hsa-miR-299-5p	1	1	2	4
hsa-miR-30b-3p	2	2	0	4
hsa-miR-197-5p	2	2	0	4
hsa-miR-1278	2	2	0	4
hsa-miR-3682-3p	2	2	0	4
hsa-miR-181a-3p	1	1	2	4
hsa-miR-196a-5p	1	1	2	4
hsa-miR-296-3p	1	1	2	4
hsa-miR-139-3p	2	1	1	4
hsa-miR-10a-3p	1	1	2	4
hsa-miR-1293	1	3	0	4
hsa-miR-3115	2	2	0	4
hsa-miR-23a-5p	1	1	2	4
hsa-miR-4667-5p	1	1	2	4
hsa-miR-1273f	1	1	2	4
hsa-miR-539-3p	1	1	2	4
hsa-miR-3127-5p	1	1	2	4
hsa-miR-4662a-5p	1	2	1	4
hsa-miR-4483	2	2	0	4
hsa-miR-514a-3p	1	1	2	4
hsa-miR-556-5p	1	1	2	4
hsa-miR-195-3p	1	1	2	4
hsa-miR-3678-5p	2	1	1	4
hsa-miR-4661-5p	2	2	0	4
hsa-miR-3191-3p	1	1	2	4
hsa-miR-3187-5p	1	3	0	4
hsa-miR-4684-3p	2	2	0	4
hsa-miR-4745-5p	1	3	0	4
hsa-miR-3661	1	3	0	4
hsa-miR-147b	3	1	0	4
hsa-miR-7151-3p	0	4	0	4
hsa-miR-18a-3p	3	1	0	4
hsa-miR-1291	4	0	0	4
hsa-miR-376b-5p	4	0	0	4
hsa-miR-200a-3p	1	3	0	4
hsa-miR-548aj-3p	3	0	1	4
hsa-miR-4481	3	1	0	4
hsa-miR-151a-5p	2	1	0	3
hsa-miR-130b-3p	2	1	0	3
hsa-miR-92b-3p	1	1	1	3
hsa-miR-4664-3p	1	1	1	3
hsa-miR-483-5p	1	1	1	3
hsa-miR-29b-3p	1	2	0	3
hsa-miR-500a-3p	2	1	0	3
hsa-miR-345-5p	2	1	0	3
hsa-miR-431-3p	2	1	0	3
hsa-miR-502-3p	1	2	0	3
hsa-miR-6809-5p	1	2	0	3
hsa-miR-145-5p	0	1	2	3
hsa-miR-4443	1	2	0	3
hsa-miR-1285-3p	2	1	0	3
hsa-miR-598-3p	2	1	0	3
hsa-miR-20b-5p	3	0	0	3
hsa-miR-6780a-5p	0	3	0	3
hsa-miR-331-3p	0	0	3	3
hsa-miR-5187-5p	3	0	0	3
hsa-miR-4516	1	2	0	3
hsa-miR-1288-3p	1	2	0	3
hsa-miR-200b-3p	2	1	0	3
hsa-miR-7856-5p	1	2	0	3
hsa-miR-3174	0	1	2	3
hsa-miR-3074-5p	1	2	0	3
hsa-miR-659-5p	1	2	0	3
hsa-miR-149-5p	2	1	0	3
hsa-miR-517a-3p	1	2	0	3
hsa-miR-496	1	2	0	3
hsa-miR-181b-3p	1	2	0	3
hsa-miR-5096	1	0	2	3
hsa-miR-548az-5p	2	1	0	3
hsa-miR-374b-3p	1	2	0	3
hsa-miR-3146	1	2	0	3
hsa-miR-4773	1	2	0	3
hsa-miR-6130	3	0	0	3
hsa-miR-4448	0	0	3	3
hsa-miR-4646-5p	3	0	0	3
hsa-miR-4755-5p	3	0	0	3
hsa-miR-4659a-3p	3	0	0	3
hsa-miR-1255b-5p	2	1	0	3
hsa-miR-3198	1	2	0	3
hsa-miR-487a-3p	0	1	2	3
hsa-miR-454-3p	1	1	1	3
hsa-miR-6721-5p	3	0	0	3
hsa-miR-4638-5p	0	3	0	3
hsa-miR-665	3	0	0	3
hsa-miR-141-3p	3	0	0	3
hsa-miR-18a-5p	0	0	3	3
hsa-miR-92a-1-5p	0	0	3	3
hsa-miR-2116-3p	0	3	0	3
hsa-miR-4424	0	0	3	3
hsa-miR-522-3p	0	0	3	3
hsa-miR-4755-3p	0	3	0	3
hsa-miR-6759-5p	0	3	0	3
hsa-miR-29c-5p	3	0	0	3
hsa-miR-940	2	0	1	3
hsa-miR-548h-5p	2	1	0	3
hsa-miR-3140-5p	2	0	1	3
hsa-miR-374a-5p	0	0	2	2
hsa-miR-4326	2	0	0	2
hsa-miR-605-3p	0	2	0	2
hsa-miR-197-3p	0	0	2	2
hsa-miR-31-3p	2	0	0	2
hsa-miR-548n	2	0	0	2
hsa-miR-4645-3p	2	0	0	2
hsa-miR-590-3p	0	0	2	2
hsa-miR-6847-5p	2	0	0	2
hsa-miR-150-5p	2	0	0	2
hsa-miR-3911	0	0	2	2
hsa-miR-135a-3p	0	2	0	2
hsa-miR-6763-5p	2	0	0	2
hsa-miR-4999-5p	0	0	2	2
hsa-miR-34c-3p	2	0	0	2
hsa-miR-4454	1	1	0	2
hsa-miR-1226-5p	0	1	1	2
hsa-miR-4716-3p	1	0	1	2
hsa-miR-3179	0	1	1	2
hsa-miR-6807-5p	0	2	0	2
hsa-miR-5697	0	0	2	2
hsa-miR-3656	0	0	2	2
hsa-miR-6755-5p	0	1	1	2
hsa-miR-103a-2-5p	1	1	0	2
hsa-miR-377-3p	0	2	0	2
hsa-miR-1256	0	0	2	2
hsa-miR-548k	0	0	2	2
hsa-miR-4485-3p	2	0	0	2
hsa-miR-371a-5p	0	0	2	2
hsa-miR-3157-3p	2	0	0	2
hsa-miR-7851-3p	0	0	2	2
hsa-miR-4709-3p	0	0	2	2
hsa-miR-548z	0	0	2	2
hsa-miR-1236-5p	0	2	0	2
hsa-miR-6772-5p	0	0	2	2
hsa-miR-26b-3p	0	2	0	2
hsa-miR-548w	0	2	0	2
hsa-miR-3605-3p	0	2	0	2
hsa-miR-433-5p	0	0	2	2
hsa-miR-193a-3p	0	2	0	2
hsa-miR-3140-3p	0	2	0	2
hsa-miR-3940-3p	0	2	0	2
hsa-miR-4639-5p	2	0	0	2
hsa-miR-3675-5p	0	0	2	2
hsa-miR-664b-5p	0	0	2	2
hsa-miR-1976	0	0	2	2
hsa-miR-3186-5p	0	0	2	2
hsa-miR-5579-3p	0	0	2	2
hsa-miR-3944-5p	0	0	2	2
hsa-miR-4727-3p	0	2	0	2
hsa-miR-6757-5p	0	2	0	2
hsa-miR-3688-3p	0	2	0	2
hsa-miR-4306	1	1	0	2
hsa-miR-1225-5p	2	0	0	2
hsa-miR-1227-3p	2	0	0	2
hsa-miR-1260a	2	0	0	2
hsa-miR-2277-3p	2	0	0	2
hsa-miR-3127-3p	2	0	0	2
hsa-miR-548ae-3p	2	0	0	2
hsa-miR-548ak	2	0	0	2
hsa-miR-4500	2	0	0	2
hsa-miR-4510	2	0	0	2
hsa-miR-4785	0	0	1	1
hsa-miR-29c-3p	0	1	0	1
hsa-miR-16-1-3p	0	0	1	1
hsa-miR-6845-5p	0	0	1	1
hsa-miR-4669	1	0	0	1
hsa-miR-4690-3p	1	0	0	1
hsa-miR-4725-3p	1	0	0	1
hsa-miR-4741	0	0	1	1
hsa-miR-4749-5p	1	0	0	1
hsa-miR-4786-5p	1	0	0	1
hsa-miR-4799-5p	1	0	0	1
hsa-miR-4804-5p	1	0	0	1
hsa-miR-5009-5p	1	0	0	1
hsa-miR-5088-5p	1	0	0	1
hsa-miR-5095	1	0	0	1
hsa-miR-5581-3p	0	1	0	1
hsa-miR-5587-3p	1	0	0	1
hsa-miR-548au-5p	1	0	0	1
hsa-miR-5698	1	0	0	1
hsa-miR-6500-3p	1	0	0	1
hsa-miR-6732-5p	1	0	0	1
hsa-miR-6733-3p	1	0	0	1
hsa-miR-6736-3p	1	0	0	1
hsa-miR-6758-5p	1	0	0	1
hsa-miR-6799-5p	1	0	0	1
hsa-miR-6833-5p	1	0	0	1
hsa-miR-6865-5p	1	0	0	1
hsa-miR-6884-5p	1	0	0	1
hsa-miR-7108-5p	1	0	0	1
hsa-miR-7113-5p	1	0	0	1
hsa-miR-7975	1	0	0	1
hsa-let-7c-3p	1	0	0	1
hsa-miR-15a-3p	1	0	0	1
hsa-miR-17-3p	1	0	0	1
hsa-miR-19a-5p	1	0	0	1
hsa-miR-19b-2-5p	1	0	0	1
hsa-miR-20a-3p	1	0	0	1
hsa-miR-26a-1-3p	1	0	0	1
hsa-miR-29a-5p	1	0	0	1
hsa-miR-33a-3p	1	0	0	1
hsa-miR-92a-2-5p	1	0	0	1
hsa-miR-95-5p	1	0	0	1
hsa-miR-96-3p	1	0	0	1
hsa-miR-99a-3p	1	0	0	1
hsa-miR-100-3p	1	0	0	1
hsa-miR-101-5p	1	0	0	1
hsa-miR-29b-1-5p	1	0	0	1
hsa-miR-105-5p	1	0	0	1
hsa-miR-105-3p	1	0	0	1
hsa-miR-106a-3p	1	0	0	1
hsa-miR-192-3p	1	0	0	1
hsa-miR-198	0	0	1	1
hsa-miR-208a-5p	1	0	0	1
hsa-miR-208a-3p	1	0	0	1
hsa-miR-129-1-3p	1	0	0	1
hsa-miR-147a	1	0	0	1
hsa-miR-7-2-3p	1	0	0	1
hsa-miR-34a-3p	1	0	0	1
hsa-miR-182-3p	1	0	0	1
hsa-miR-187-5p	1	0	0	1
hsa-miR-203a-5p	1	0	0	1
hsa-miR-205-3p	1	0	0	1
hsa-miR-210-5p	1	0	0	1
hsa-miR-211-5p	1	0	0	1
hsa-miR-211-3p	1	0	0	1
hsa-miR-215-3p	1	0	0	1
hsa-miR-216a-5p	1	0	0	1
hsa-miR-216a-3p	1	0	0	1
hsa-miR-217	1	0	0	1
hsa-miR-218-1-3p	1	0	0	1
hsa-miR-218-2-3p	1	0	0	1
hsa-miR-219a-5p	1	0	0	1
hsa-miR-200b-5p	1	0	0	1
hsa-miR-122-3p	1	0	0	1
