# Supplementary material for: Human umbilical cord mesenchymal stromal cell small extracellular vesicle transfer of microRNA-223-3p to lung epithelial cells attenuates inflammation in acute lung injury in mice
Source: J Nanobiotechnology. 2023 Aug 25;21:295. doi: 10.1186/s12951-023-02038-3 (PMC10464265; doi:10.1186/s12951-023-02038-3)
Supplement: Supplementary file 10 — Supplementary Material 11 [file 12951_2023_2038_MOESM11_ESM.xlsx]

## Sheet: Sheet1
st_rna_id	logFC	logCPM	PValue	FDR	sig
hsa-miR-223-3p	15.3705	14.2961	2.20594e-45	5.22072e-43	up
hsa-miR-1246	14.6853	13.2236	1.6992e-30	5.0268e-29	up
hsa-miR-215-5p	12.7596	8.5737	6.32159e-21	7.35792e-20	up
hsa-miR-148a-3p	11.8334	18.0586	2.0307e-38	9.01123e-37	up
hsa-miR-6515-5p	10.9246	6.73901	6.38092e-20	6.96993e-19	up
hsa-miR-4433b-5p	10.0006	6.57524	7.78357e-11	3.89179e-10	up
hsa-miR-548o-3p	9.88117	8.82229	2.84939e-11	1.54433e-10	up
hsa-miR-151a-3p	9.7112	16.6033	2.02419e-27	4.63606e-26	up
hsa-miR-378d	9.68541	5.4622	3.68386e-14	2.53936e-13	up
hsa-miR-106b-3p	9.63428	9.56159	2.18184e-12	1.3128e-11	up
hsa-miR-338-5p	9.63103	6.20266	5.92377e-12	3.39184e-11	up
hsa-miR-7704	9.60041	5.42322	2.86963e-09	1.19148e-08	up
hsa-miR-139-5p	9.33617	9.88785	3.13845e-13	1.98955e-12	up
hsa-miR-6819-5p	8.8231	4.65908	3.76305e-11	1.97909e-10	up
hsa-miR-204-3p	8.79706	6.68757	3.61519e-16	2.9168e-15	up
hsa-miR-320d	8.76851	9.53614	1.83331e-11	1.03306e-10	up
hsa-miR-3190-3p	8.75015	4.54614	7.17116e-17	6.13436e-16	up
hsa-miR-584-5p	8.71567	13.8613	2.19392e-26	4.45053e-25	up
hsa-miR-224-5p	8.57188	9.98344	5.10466e-11	2.64548e-10	up
hsa-miR-6842-3p	8.08938	8.68559	1.25823e-16	1.05099e-15	up
hsa-miR-6741-5p	8.06993	6.39949	4.19222e-13	2.61094e-12	up
hsa-miR-133a-3p	7.66561	7.91643	2.81643e-14	1.96045e-13	up
hsa-miR-548ah-3p	7.55897	5.46988	2.52614e-11	1.39035e-10	up
hsa-miR-184	7.53386	3.38702	8.48069e-09	3.34516e-08	up
hsa-miR-873-3p	7.49858	5.68818	3.59375e-17	3.18945e-16	up
hsa-miR-576-3p	7.49331	8.86208	2.91783e-13	1.88333e-12	up
hsa-miR-628-3p	7.45826	5.63878	1.71712e-10	8.18223e-10	up
hsa-miR-3913-5p	7.39609	5.09965	4.1632e-12	2.40315e-11	up
hsa-miR-363-3p	7.34591	8.09239	6.80115e-17	5.8888e-16	up
hsa-miR-146b-5p	7.14259	11.7882	1.94318e-17	1.81534e-16	up
hsa-miR-4433a-3p	6.96993	3.59093	2.6002e-11	1.42011e-10	up
hsa-miR-4429	6.92125	6.06173	1.82133e-13	1.18637e-12	up
hsa-miR-4488	6.90687	5.12033	9.7049e-11	4.78506e-10	up
hsa-miR-380-5p	6.90175	2.75011	5.05576e-10	2.24349e-09	up
hsa-miR-142-5p	6.89002	7.62266	5.54083e-09	2.22259e-08	up
hsa-miR-629-5p	6.88065	11.1976	2.74697e-19	2.86815e-18	up
hsa-miR-150-3p	6.87591	3.43265	1.85777e-10	8.67776e-10	up
hsa-miR-7854-3p	6.65279	5.35314	7.26692e-11	3.65923e-10	up
hsa-miR-1276	6.54982	3.63839	2.52184e-10	1.15517e-09	up
hsa-miR-342-5p	6.41459	9.41676	1.92059e-08	7.37092e-08	up
hsa-miR-6514-5p	6.40634	2.31317	0.000116074	0.000268444	up
hsa-miR-1304-3p	6.37429	7.82395	0.000631631	0.00129239	up
hsa-miR-610	6.34323	2.27014	9.64675e-08	3.37399e-07	up
hsa-miR-4644	6.3148	2.22932	2.29361e-06	6.72917e-06	up
hsa-miR-3180	6.2551	4.16633	2.82362e-09	1.17928e-08	up
hsa-miR-625-3p	6.21531	9.86796	9.51222e-09	3.73131e-08	up
hsa-miR-378f	6.19122	2.09805	1.15016e-06	3.55049e-06	up
hsa-miR-30e-3p	6.17944	11.8449	3.7432e-12	2.19642e-11	up
hsa-miR-581	6.14591	2.75931	2.34891e-05	5.99903e-05	up
hsa-miR-6842-5p	6.1009	2.06802	2.23939e-05	5.75772e-05	up
hsa-miR-548ar-3p	6.09107	4.04501	9.55036e-11	4.74179e-10	up
hsa-miR-378g	6.07325	4.42625	1.60433e-11	9.11262e-11	up
hsa-miR-6509-5p	6.04854	3.11801	4.79721e-10	2.14215e-09	up
hsa-miR-541-3p	6.01055	5.79186	5.28022e-08	1.95258e-07	up
hsa-miR-326	5.95702	5.91761	3.77986e-09	1.54236e-08	up
hsa-miR-4489	5.94008	2.5438	6.21744e-08	2.2408e-07	up
hsa-miR-182-5p	5.90199	7.99995	1.01027e-14	7.55042e-14	up
hsa-miR-619-5p	5.89935	5.03391	3.50676e-11	1.85806e-10	up
hsa-miR-6823-5p	5.89024	1.82721	2.08953e-06	6.25977e-06	up
hsa-miR-378e	5.85664	2.50492	2.17532e-06	6.40863e-06	up
hsa-miR-142-3p	5.85325	8.71627	1.76138e-07	5.95515e-07	up
hsa-miR-320b	5.83813	11.7067	3.76738e-09	1.54236e-08	up
hsa-miR-340-3p	5.83216	6.93937	1.88854e-14	1.36823e-13	up
hsa-miR-30d-5p	5.78556	12.7205	1.96474e-18	1.93745e-17	up
hsa-miR-330-3p	5.72965	8.6638	6.95079e-07	2.18366e-06	up
hsa-miR-3158-3p	5.66194	4.99953	7.83184e-06	2.13869e-05	up
hsa-miR-873-5p	5.63003	2.34651	6.28301e-06	1.72905e-05	up
hsa-miR-1255a	5.62927	4.86126	8.49198e-07	2.65608e-06	up
hsa-miR-148a-5p	5.61403	7.48432	9.302e-14	6.23058e-13	up
hsa-miR-3934-5p	5.57857	3.6401	6.84257e-08	2.44132e-07	up
hsa-miR-642a-3p	5.5644	2.28041	1.95075e-07	6.56413e-07	up
hsa-miR-16-2-3p	5.45213	8.08603	9.75079e-14	6.47015e-13	up
hsa-miR-9-5p	5.42659	4.53848	4.09429e-08	1.53807e-07	up
hsa-miR-25-3p	5.3727	13.7587	1.09499e-10	5.36166e-10	up
hsa-miR-6826-5p	5.32375	2.00314	3.90782e-05	9.76954e-05	up
hsa-miR-4665-5p	5.25346	3.94401	3.05701e-09	1.2619e-08	up
hsa-miR-222-5p	5.23012	5.68317	1.0449e-07	3.62408e-07	up
hsa-miR-4746-5p	5.2095	3.78448	1.3322e-09	5.76746e-09	up
hsa-miR-6858-5p	5.1505	1.94433	7.60645e-05	0.000179421	up
hsa-miR-1260b	5.1496	4.85129	1.78628e-06	5.44318e-06	up
hsa-miR-5094	5.13513	2.35674	9.49107e-05	0.000220218	up
hsa-miR-708-3p	5.12274	7.04401	1.72246e-09	7.41182e-09	up
hsa-miR-129-5p	5.10976	4.92826	2.81307e-08	1.06238e-07	up
hsa-miR-585-3p	5.09989	5.31312	1.75268e-06	5.3638e-06	up
hsa-miR-32-3p	5.04638	4.01477	1.2737e-10	6.19404e-10	up
hsa-miR-143-5p	5.03276	3.55584	0.000751177	0.00153257	up
hsa-miR-1307-5p	5.01681	5.12479	5.91538e-08	2.15381e-07	up
hsa-miR-6767-5p	4.99628	0.925522	0.0677376	0.0973557	up
hsa-miR-3928-3p	4.9345	4.52481	6.22753e-10	2.72935e-09	up
hsa-miR-4677-3p	4.90681	5.54575	1.66571e-08	6.42748e-08	up
hsa-miR-4750-5p	4.78883	3.05323	2.14502e-06	6.36493e-06	up
hsa-miR-30e-5p	4.70006	8.71043	2.11123e-09	8.97589e-09	up
hsa-miR-127-5p	4.69688	6.6185	1.97348e-07	6.60928e-07	up
hsa-miR-148b-5p	4.64403	2.22018	0.000380216	0.00081557	up
hsa-miR-4721	4.62626	0.837976	0.00113789	0.0022567	up
hsa-miR-6882-5p	4.61639	1.45706	4.04312e-05	9.95484e-05	up
hsa-miR-146a-5p	4.61545	15.4313	1.90362e-06	5.72698e-06	up
hsa-let-7b-3p	4.58431	2.14753	0.000605217	0.00124914	up
hsa-miR-3180-3p	4.51431	5.35243	6.20961e-08	2.2408e-07	up
hsa-miR-30a-5p	4.51228	10.6831	4.5648e-08	1.7058e-07	up
hsa-miR-4676-3p	4.50377	0.756999	0.00263935	0.00493142	up
hsa-miR-7706	4.49911	6.68963	4.87085e-06	1.3509e-05	up
hsa-miR-4645-5p	4.49077	0.718824	0.0027176	0.00503785	up
hsa-miR-4763-3p	4.45215	0.738682	0.000468404	0.000989781	up
hsa-miR-589-5p	4.38416	9.40898	3.31235e-06	9.44486e-06	up
hsa-miR-451a	4.35374	11.5099	4.00777e-07	1.27602e-06	up
hsa-miR-499b-5p	4.34856	0.626784	0.000366435	0.000788391	up
hsa-miR-5189-3p	4.33332	1.87688	0.000479912	0.00101109	up
hsa-miR-597-5p	4.31971	0.620998	0.00759607	0.0129024	up
hsa-miR-193b-5p	4.31609	7.48815	2.15043e-07	7.16811e-07	up
hsa-miR-2355-5p	4.30493	1.62882	1.04769e-05	2.82836e-05	up
hsa-miR-4762-3p	4.30455	1.72463	0.0110013	0.0182311	up
hsa-miR-3064-5p	4.2967	3.69839	2.87345e-06	8.32713e-06	up
hsa-miR-548d-5p	4.28223	4.63167	5.01187e-09	2.03339e-08	up
hsa-miR-2682-5p	4.26649	8.53873	1.37362e-08	5.35862e-08	up
hsa-miR-5588-5p	4.23951	1.06776	0.00390248	0.00703239	up
hsa-miR-939-5p	4.2267	2.95611	3.15106e-06	9.05771e-06	up
hsa-miR-28-3p	4.17122	11.7721	2.16794e-10	1.00604e-09	up
hsa-miR-6876-5p	4.16819	1.49094	8.96739e-05	0.000209436	up
hsa-miR-4688	4.15798	0.4805	0.00230904	0.00438348	up
hsa-miR-9-3p	4.11238	3.40213	4.66652e-07	1.47912e-06	up
hsa-miR-4463	4.10767	2.55839	0.000613468	0.0012625	up
hsa-miR-3199	4.08424	1.45517	4.81153e-05	0.000115803	up
hsa-miR-3150b-3p	4.08233	2.25239	0.00266379	0.00496402	up
hsa-miR-1304-5p	4.07926	5.06779	1.81968e-06	5.52126e-06	up
hsa-miR-6770-3p	4.04365	2.15795	3.60383e-06	1.01941e-05	up
hsa-miR-1468-5p	4.02915	2.68582	5.45938e-05	0.000129638	up
hsa-miR-3620-5p	4.0098	2.37405	0.000155596	0.000355218	up
hsa-miR-205-5p	3.99889	2.32933	4.17743e-06	1.16313e-05	up
hsa-miR-6852-3p	3.98146	1.69326	2.74987e-05	6.94807e-05	up
hsa-miR-1538	3.93616	2.07243	5.02303e-05	0.000120485	up
hsa-miR-146a-3p	3.91695	5.74118	0.0199285	0.0317247	up
hsa-miR-98-3p	3.85005	0.881633	0.000269349	0.000593907	up
hsa-miR-365a-5p	3.82527	5.71788	0.000256968	0.000573734	up
hsa-miR-125b-1-3p	3.78319	13.0792	6.46549e-08	2.31843e-07	up
hsa-miR-6740-5p	3.77918	1.45345	0.000338826	0.000735195	up
hsa-miR-6516-5p	3.75243	2.12335	2.24632e-05	5.75772e-05	up
hsa-miR-550a-3-5p	3.62929	2.00314	0.00608147	0.0104548	up
hsa-miR-4765	3.59071	1.51766	0.000591619	0.00122463	up
hsa-miR-23c	3.57533	0.653746	0.00103721	0.00207443	up
hsa-miR-627-3p	3.5716	1.31123	0.00636532	0.0108639	up
hsa-miR-1306-3p	3.54467	4.72277	2.44377e-06	7.12427e-06	up
hsa-miR-3691-5p	3.54264	1.77738	1.90125e-05	4.99959e-05	up
hsa-miR-132-3p	3.47276	5.3981	1.46009e-05	3.89724e-05	up
hsa-miR-4474-3p	3.47107	1.27218	0.000357735	0.000772012	up
hsa-miR-4507	3.37771	0.551889	0.00126863	0.0024951	up
hsa-miR-196a-3p	3.37675	1.52275	0.0295795	0.0454577	up
hsa-miR-106a-5p	3.35308	2.83572	1.28584e-05	3.44509e-05	up
hsa-miR-126-5p	3.3509	8.03274	3.68983e-06	1.03549e-05	up
hsa-miR-6513-3p	3.29675	0.757046	0.0139249	0.022624	up
hsa-miR-203a-3p	3.29459	0.842244	0.0109803	0.0182311	up
hsa-miR-6734-5p	3.25788	1.60646	0.00223363	0.00426312	up
hsa-miR-331-5p	3.24381	5.81027	0.000581061	0.0012063	up
hsa-miR-200a-5p	3.24033	1.67941	0.00239943	0.00453083	up
hsa-miR-941	3.22388	8.70047	3.68452e-06	1.03549e-05	up
hsa-miR-30c-5p	3.21823	9.49473	0.00326489	0.00594378	up
hsa-miR-3124-5p	3.16664	2.80854	0.00167844	0.00322079	up
hsa-miR-548a-3p	3.14535	0.969411	0.0161718	0.0259465	up
hsa-miR-152-3p	3.14442	10.603	0.000965626	0.00195285	up
hsa-let-7g-3p	3.13907	4.45107	1.39067e-06	4.27436e-06	up
hsa-miR-6726-5p	3.12291	2.07448	0.00147267	0.00285682	up
hsa-miR-616-5p	3.11791	2.10699	0.0061793	0.0105973	up
hsa-miR-128-1-5p	3.10586	2.4797	0.001352	0.00265172	up
hsa-miR-628-5p	3.1015	4.03828	4.05204e-05	9.95484e-05	up
hsa-miR-125a-3p	3.08747	8.70603	1.8782e-06	5.67455e-06	up
hsa-miR-4467	3.07749	3.29847	0.000298874	0.000652924	up
hsa-miR-5588-3p	3.05558	-0.070213	0.0987928	0.135936	up
hsa-miR-127-3p	3.02106	15.9617	2.44898e-07	8.08732e-07	up
hsa-miR-432-5p	3.003	11.4544	1.61498e-07	5.51266e-07	up
hsa-miR-933	2.99427	-0.0544246	0.0583081	0.0848336	up
hsa-miR-3138	2.99231	0.343763	0.0962086	0.132637	up
hsa-miR-6805-5p	2.98236	0.322373	0.0210646	0.0333836	up
hsa-miR-6779-5p	2.96812	-0.0859674	0.108494	0.147852	up
hsa-miR-340-5p	2.96399	10.7788	2.15722e-05	5.61034e-05	up
hsa-miR-221-5p	2.94778	7.07244	3.47491e-06	9.86874e-06	up
hsa-miR-125b-2-3p	2.94458	3.78503	2.18691e-05	5.6668e-05	up
hsa-miR-1193	2.91722	0.623773	0.00570198	0.00987416	up
hsa-miR-425-3p	2.89145	8.73285	7.25994e-06	1.99018e-05	up
hsa-miR-6813-5p	2.87883	0.879366	0.00324068	0.00591751	up
hsa-miR-548ab	2.87408	1.85989	0.000521575	0.00109238	up
hsa-miR-744-3p	2.86466	5.44576	0.000433624	0.000924545	up
hsa-miR-6861-5p	2.85252	0.599288	0.00525024	0.00916359	up
hsa-miR-654-3p	2.8497	9.47241	0.00103468	0.00207443	up
hsa-miR-134-5p	2.82792	12.0857	8.54694e-07	2.66155e-06	up
hsa-miR-103a-3p	2.82144	9.91053	0.100418	0.137905	up
hsa-miR-1291	2.81512	-0.211393	0.244642	0.309067	up
hsa-miR-2277-5p	2.81352	2.44786	0.000517887	0.00108787	up
hsa-miR-30a-3p	2.79805	9.71194	0.000135877	0.000311202	up
hsa-miR-6850-5p	2.68842	2.06298	0.00397477	0.00712943	up
hsa-miR-6868-3p	2.67089	-0.214244	0.166875	0.2186	up
hsa-miR-4726-5p	2.6639	1.95279	0.00592951	0.0102183	up
hsa-let-7a-5p	2.56842	16.1688	0.00984966	0.0164935	up
hsa-miR-6735-5p	2.5653	1.03208	0.013573	0.0221029	up
hsa-miR-6513-5p	2.55216	1.70131	0.011439	0.0188439	up
hsa-miR-3918	2.53856	1.48062	0.000993164	0.00199758	up
hsa-miR-192-5p	2.52078	8.77756	0.00137583	0.00269101	up
hsa-miR-501-3p	2.48032	7.52154	0.00341368	0.00619876	up
hsa-miR-3192-5p	2.48007	0.617282	0.0251517	0.0393342	up
hsa-miR-1245b-3p	2.47839	1.68525	0.00397642	0.00712943	up
hsa-miR-1909-3p	2.47717	1.81813	0.00416706	0.00743369	up
hsa-miR-4788	2.44088	1.80992	0.00389069	0.00702897	up
hsa-miR-1292-5p	2.43006	5.68541	0.00591404	0.0102165	up
hsa-miR-4470	2.42796	-0.296307	0.302883	0.374646	up
hsa-miR-548t-5p	2.42299	0.35263	0.0511956	0.0752565	up
hsa-miR-6505-5p	2.3705	0.727736	0.0881509	0.123203	up
hsa-miR-7156-5p	2.33958	0.505834	0.0463923	0.0684793	up
hsa-miR-6802-5p	2.32471	-0.294217	0.305298	0.376569	up
hsa-miR-6818-5p	2.31689	0.667144	0.0277883	0.0430779	up
hsa-miR-877-5p	2.31687	6.92687	0.00303559	0.0055981	up
hsa-miR-3121-3p	2.31648	0.396058	0.211705	0.271318	up
hsa-miR-2355-3p	2.31551	4.64621	0.00145994	0.00283989	up
hsa-miR-95-3p	2.28701	1.29652	0.0385852	0.0581645	up
hsa-miR-2276-3p	2.23169	0.792693	0.103557	0.141942	up
hsa-miR-4779	2.2265	1.01557	0.00910356	0.0152802	up
hsa-miR-3120-3p	2.22004	7.60024	0.000339639	0.000735195	up
hsa-miR-4676-5p	2.20514	0.0886255	0.243536	0.308219	up
hsa-miR-22-5p	2.20226	9.42059	0.00436267	0.00773118	up
hsa-miR-136-5p	2.19274	7.7729	0.000562708	0.00117162	up
hsa-miR-1910-3p	2.16187	1.08478	0.0497002	0.0732099	up
hsa-miR-6753-3p	2.13229	0.417735	0.0721164	0.103231	up
hsa-miR-1908-5p	2.12313	6.74457	0.00556756	0.00966497	up
hsa-miR-6877-5p	2.12195	0.759622	0.0293642	0.0452247	up
hsa-miR-342-3p	2.09949	7.62214	0.00660123	0.0112395	up
hsa-miR-370-3p	2.07919	11.3394	0.000248298	0.000556125	up
hsa-miR-7151-3p	2.06842	-0.363091	0.499735	0.581658	up
hsa-miR-1307-3p	2.05859	11.3915	0.00115194	0.00227188	up
hsa-miR-3164	2.04306	1.73099	0.0135092	0.0220495	up
hsa-miR-548az-5p	2.02718	-0.390588	0.456219	0.537173	up
hsa-miR-3148	1.9443	1.43976	0.038686	0.0581929	up
hsa-miR-501-5p	1.93998	2.70087	0.0461159	0.0682132	up
hsa-miR-99b-3p	1.93554	10.313	0.0454475	0.0673647	up
hsa-miR-7976	1.91524	1.34146	0.0930764	0.128819	up
hsa-miR-3154	1.90951	2.4943	0.188571	0.243872	up
hsa-miR-3912-3p	1.89742	3.19107	0.00491211	0.00865409	up
hsa-miR-6515-3p	1.8965	0.688964	0.0810201	0.114135	up
hsa-miR-4710	1.89271	0.910453	0.0254739	0.0397505	up
hsa-miR-659-5p	1.86835	-0.420297	0.456219	0.537173	up
hsa-miR-4773	1.86835	-0.420297	0.456219	0.537173	up
hsa-miR-7845-5p	1.85591	0.452662	0.10561	0.144198	up
hsa-miR-2682-3p	1.83824	1.97962	0.0539106	0.0789206	up
hsa-miR-641	1.83277	5.22884	0.00778395	0.01319	up
hsa-miR-4504	1.78583	1.59342	0.061725	0.0894383	up
hsa-let-7b-5p	1.78293	14.7753	0.0108143	0.0180238	up
hsa-miR-128-3p	1.7754	10.9883	0.00235093	0.00445109	up
hsa-miR-6511b-5p	1.77218	1.46938	0.0419404	0.0626898	up
hsa-miR-186-5p	1.74127	9.40615	0.0111734	0.0184491	up
hsa-miR-10a-5p	1.73099	12.7841	0.00868833	0.0146525	up
hsa-miR-6747-3p	1.69584	0.689634	0.145584	0.193566	up
hsa-miR-382-3p	1.68204	8.7672	0.0117055	0.0192382	up
hsa-miR-3167	1.68084	0.944492	0.139035	0.185904	up
hsa-miR-3175	1.6668	-0.22274	0.297455	0.369218	up
hsa-miR-3615	1.65669	8.28733	0.00556329	0.00966497	up
hsa-miR-381-3p	1.64719	13.256	0.0028229	0.00521943	up
hsa-miR-19a-3p	1.64187	5.79017	0.0350474	0.053284	up
hsa-miR-3678-5p	1.631	-0.234176	0.215473	0.27565	up
hsa-let-7f-2-3p	1.59751	0.661496	0.0744493	0.105507	up
hsa-miR-598-5p	1.57192	0.180006	0.172108	0.224214	up
hsa-miR-5003-3p	1.56808	1.18356	0.082144	0.11549	up
hsa-miR-548ae-3p	1.5424	-0.487486	0.673731	0.748591	up
hsa-miR-452-5p	1.53759	4.75919	0.162279	0.213367	up
hsa-miR-378b	1.53714	0.00712871	0.195797	0.252297	up
hsa-miR-26b-5p	1.53232	10.1863	0.0261531	0.0407208	up
hsa-miR-382-5p	1.51718	10.9837	0.0215283	0.0340426	up
hsa-miR-200c-3p	1.51089	5.73901	0.0739977	0.105287	up
hsa-miR-6736-5p	1.50543	0.7291	0.141722	0.188785	up
hsa-miR-1268b	1.45658	5.35133	0.0161891	0.0259465	up
hsa-miR-627-5p	1.42724	3.1499	0.0398116	0.0597595	up
hsa-miR-323a-3p	1.34708	9.96026	0.0319547	0.048791	up
hsa-miR-4664-5p	1.34574	-0.0788542	0.298037	0.369296	up
hsa-miR-6851-3p	1.34402	0.576191	0.333538	0.407593	up
hsa-miR-195-5p	1.32766	2.34331	0.271124	0.338905	up
hsa-miR-4284	1.31017	1.30686	0.238063	0.30183	up
hsa-miR-183-5p	1.3007	3.13308	0.172052	0.224214	up
hsa-miR-199a-3p	1.27497	12.7931	0.0284447	0.0439038	up
hsa-miR-485-5p	1.26716	9.99449	0.0698707	0.100219	up
hsa-miR-6755-5p	1.2659	-0.568404	1	1	up
hsa-miR-4999-5p	1.25447	-0.571445	1	1	up
hsa-miR-4727-3p	1.22888	-0.552665	1	1	up
hsa-miR-3140-5p	1.22323	-0.300172	0.560778	0.643219	up
hsa-miR-376a-5p	1.1697	1.21655	0.116713	0.157794	up
hsa-miR-27b-3p	1.14285	12.6753	0.0448328	0.0665927	up
hsa-miR-135a-5p	1.13748	1.20028	0.177099	0.230294	up
hsa-miR-6764-3p	1.13043	0.642722	0.35895	0.433426	up
hsa-miR-328-3p	1.12806	8.60558	0.11087	0.150224	up
hsa-miR-3129-5p	1.12581	-0.162713	0.595364	0.675253	up
hsa-miR-3682-3p	1.12353	-0.151013	0.420119	0.502163	up
hsa-miR-3129-3p	1.1192	2.49373	0.317729	0.39029	up
hsa-miR-10b-5p	1.09225	11.0109	0.0630355	0.0911511	up
hsa-miR-4684-3p	1.09088	-0.147855	0.401215	0.482001	up
hsa-miR-616-3p	1.07341	1.24378	0.154913	0.20482	up
hsa-miR-29b-2-5p	1.06958	1.20378	0.224262	0.285863	up
hsa-miR-4687-3p	1.0389	0.377234	0.413581	0.495182	up
hsa-miR-550a-5p	1.03139	3.85246	0.103811	0.142014	up
hsa-miR-6875-5p	1.01827	-0.0134498	0.47199	0.551173	up
hsa-miR-548j-5p	1.00926	5.4437	0.152298	0.201739	up
hsa-miR-556-5p	0.990233	-0.200576	0.523026	0.604802	up
hsa-miR-6511a-5p	0.982376	-0.197415	0.522847	0.604802	up
hsa-miR-6804-5p	0.97276	0.390437	0.335952	0.409838	up
hsa-miR-181d-5p	0.94837	6.60799	0.110843	0.150224	up
hsa-miR-4755-3p	0.925181	-0.368996	1	1	up
hsa-miR-1245a	0.894099	3.44748	0.311137	0.382854	up
hsa-miR-4655-5p	0.890522	0.12239	0.711863	0.786039	up
hsa-miR-329-3p	0.875632	7.43676	0.372565	0.449103	up
hsa-miR-6847-5p	0.807378	-0.409051	0.673731	0.748591	up
hsa-miR-409-5p	0.801292	5.388	0.249891	0.315137	up
hsa-miR-339-3p	0.797605	8.23855	0.202766	0.260332	up
hsa-miR-5586-5p	0.793245	0.711668	0.602112	0.681817	up
hsa-miR-4661-5p	0.770726	-0.0900424	0.621488	0.700407	up
hsa-miR-1285-5p	0.73995	1.91685	0.305498	0.376569	up
hsa-miR-3150a-5p	0.723441	0.943997	0.534839	0.616454	up
hsa-miR-1197	0.718011	5.83665	0.216861	0.276927	up
hsa-miR-376c-5p	0.652205	0.169955	0.660314	0.737193	up
hsa-miR-30c-1-3p	0.651882	4.12151	0.330701	0.404824	up
hsa-miR-548u	0.641469	0.740034	0.577196	0.658857	up
hsa-miR-1288-3p	0.612696	-0.266056	0.732141	0.804675	up
hsa-miR-187-3p	0.609333	2.32414	0.574806	0.657186	up
hsa-miR-6733-3p	0.609035	-0.631187	1	1	up
hsa-miR-4786-5p	0.609035	-0.631187	1	1	up
hsa-miR-105-5p	0.609035	-0.631187	1	1	up
hsa-miR-374b-5p	0.608775	9.04043	0.710116	0.785331	up
hsa-miR-181b-3p	0.581389	-0.251451	1	1	up
hsa-miR-33a-3p	0.573545	-0.621668	1	1	up
hsa-miR-218-2-3p	0.573545	-0.621668	1	1	up
hsa-miR-5587-3p	0.560563	-0.617896	1	1	up
hsa-miR-211-5p	0.560563	-0.617896	1	1	up
hsa-miR-490-3p	0.527985	5.5267	0.635851	0.715459	up
hsa-miR-5010-5p	0.525427	0.820193	0.564748	0.646728	up
hsa-miR-495-3p	0.510467	10.2268	0.425686	0.507961	up
hsa-miR-4638-5p	0.507267	-0.305966	1	1	up
hsa-miR-144-3p	0.496688	3.23686	0.591094	0.672559	up
hsa-miR-7851-3p	0.476801	-0.479058	1	1	up
hsa-miR-3911	0.476801	-0.479058	1	1	up
hsa-miR-206	0.463127	-0.0325963	1	1	up
hsa-miR-6852-5p	0.441841	0.617964	0.764511	0.832519	up
hsa-miR-942-5p	0.424558	5.69488	0.522059	0.604802	up
hsa-miR-5187-5p	0.358571	-0.0595263	0.839615	0.907347	up
hsa-miR-597-3p	0.350584	0.130315	0.844072	0.910777	up
hsa-miR-4683	0.335495	0.61593	0.795716	0.86385	up
hsa-miR-92a-3p	0.303152	14.0146	0.64559	0.725267	up
hsa-miR-3191-3p	0.298828	-0.0559381	1	1	up
hsa-miR-4535	0.279253	-0.0486489	1	1	up
hsa-miR-379-3p	0.278663	6.50559	0.718527	0.792164	up
hsa-miR-652-3p	0.2431	9.36346	0.689655	0.763892	up
hsa-miR-92b-5p	0.226747	5.26028	0.757108	0.825725	up
hsa-miR-221-3p	0.102983	13.3067	0.858474	0.92072	up
hsa-miR-4435	0.0963386	3.22955	0.89885	0.96112	up
hsa-miR-374a-3p	0.0796911	6.03538	0.903942	0.963661	up
hsa-miR-145-3p	0.0628505	8.55861	0.918599	0.977819	up
hsa-miR-219a-1-3p	0.0224689	1.9011	1	1	up
hsa-let-7c-5p	0.022175	11.0532	0.981481	1	up
hsa-miR-1287-5p	-0.0304129	5.30952	0.974667	1	down
hsa-miR-139-3p	-0.0482588	0.0934698	1	1	down
hsa-miR-5697	-0.0539151	-0.387339	1	1	down
hsa-miR-3127-3p	-0.0563459	-0.226726	1	1	down
hsa-miR-1260a	-0.0563459	-0.226726	1	1	down
hsa-miR-4645-3p	-0.0610487	-0.238099	1	1	down
hsa-miR-224-3p	-0.0790231	1.01723	1	1	down
hsa-miR-548h-3p	-0.0905167	0.495476	1	1	down
hsa-miR-34c-5p	-0.118648	5.58774	0.857625	0.92072	down
hsa-miR-937-5p	-0.12588	0.365513	1	1	down
hsa-miR-664a-3p	-0.134272	4.04308	0.851296	0.915788	down
hsa-miR-146b-3p	-0.143212	0.057142	1	1	down
hsa-miR-6799-5p	-0.157048	-0.536647	1	1	down
hsa-miR-365b-5p	-0.164913	6.9649	0.8498	0.915566	down
hsa-miR-5010-3p	-0.170307	0.700066	1	1	down
hsa-miR-17-5p	-0.182347	8.64998	0.809012	0.876944	down
hsa-miR-4473	-0.213725	0.546683	1	1	down
hsa-miR-1225-5p	-0.219487	-0.144932	1	1	down
hsa-miR-455-5p	-0.256288	8.26963	0.663277	0.739289	down
hsa-miR-3157-3p	-0.283823	-0.166867	1	1	down
hsa-miR-4516	-0.309598	-0.0547351	1	1	down
hsa-miR-30d-3p	-0.331739	4.80717	0.660359	0.737193	down
hsa-miR-493-5p	-0.338256	11.6752	0.589327	0.671624	down
hsa-miR-6763-5p	-0.357854	-0.170035	1	1	down
hsa-miR-20a-5p	-0.367648	9.81761	0.647095	0.72581	down
hsa-miR-4689	-0.374465	0.20755	1	1	down
hsa-miR-942-3p	-0.38674	3.44241	0.530795	0.612787	down
hsa-miR-362-3p	-0.392628	2.68586	0.73143	0.804675	down
hsa-miR-4717-3p	-0.41534	0.672444	0.90201	0.963048	down
hsa-miR-433-3p	-0.460819	8.00691	0.470701	0.550573	down
hsa-miR-25-5p	-0.463391	5.78033	0.463952	0.544472	down
hsa-miR-3198	-0.493171	-0.0061598	1	1	down
hsa-miR-505-3p	-0.523333	6.16192	0.463523	0.544472	down
hsa-miR-660-5p	-0.526963	7.3562	0.44252	0.524522	down
hsa-miR-195-3p	-0.53893	0.192109	0.835813	0.904615	down
hsa-miR-486-3p	-0.562501	0.972877	0.654945	0.733456	down
hsa-miR-141-3p	-0.575656	0.252752	0.890471	0.953596	down
hsa-miR-874-3p	-0.595672	4.99345	0.495684	0.577891	down
hsa-miR-106b-5p	-0.623395	7.15278	0.440087	0.522511	down
hsa-let-7i-5p	-0.635381	14.0566	0.358092	0.433426	down
hsa-miR-5088-5p	-0.641597	-0.45359	1	1	down
hsa-miR-4440	-0.653852	1.78561	0.455618	0.537173	down
hsa-miR-3140-3p	-0.673465	-0.23451	0.736119	0.807796	down
hsa-miR-409-3p	-0.677643	11.3465	0.265239	0.33272	down
hsa-miR-6757-5p	-0.688353	-0.231356	0.742232	0.813248	down
hsa-miR-3127-5p	-0.694828	0.241027	0.684451	0.759313	down
hsa-miR-668-3p	-0.697725	2.34253	0.467959	0.548269	down
hsa-miR-4669	-0.718959	-0.429065	1	1	down
hsa-miR-3126-5p	-0.724626	1.14235	0.507229	0.589415	down
hsa-miR-486-5p	-0.776442	1.19576	0.406147	0.487102	down
hsa-miR-24-1-5p	-0.808189	2.71332	0.358397	0.433426	down
hsa-let-7d-5p	-0.833265	12.4716	0.350436	0.426774	down
hsa-miR-3688-3p	-0.847505	-0.193274	0.749729	0.818935	down
hsa-miR-652-5p	-0.855	1.37285	0.438206	0.521149	down
hsa-miR-543	-0.949584	10.0268	0.121515	0.163504	down
hsa-miR-1294	-0.955399	3.75427	0.260047	0.326785	down
hsa-miR-5698	-0.959819	-0.357017	1	1	down
hsa-miR-7-5p	-0.980521	13.5277	0.064318	0.0928166	down
hsa-miR-4804-5p	-1.01057	-0.343511	0.784135	0.852582	down
hsa-miR-6721-5p	-1.05986	0.435803	0.603419	0.68221	down
hsa-miR-98-5p	-1.06399	11.2899	0.0567561	0.0829153	down
hsa-miR-4749-5p	-1.07324	-0.350261	1	1	down
hsa-miR-20b-5p	-1.09621	0.4415	0.592479	0.673056	down
hsa-miR-301a-5p	-1.09935	1.80326	0.280059	0.349459	down
hsa-miR-4745-5p	-1.0997	0.420107	0.355302	0.431222	down
hsa-miR-5579-3p	-1.14775	-0.111563	0.430167	0.512448	down
hsa-miR-579-5p	-1.15232	2.65212	0.0787291	0.11135	down
hsa-miR-4775	-1.16522	2.79177	0.156119	0.205908	down
hsa-miR-4755-5p	-1.20177	0.54168	0.614804	0.693976	down
hsa-miR-421	-1.20234	7.36506	0.166663	0.2186	down
hsa-miR-329-5p	-1.22145	3.59803	0.0855235	0.119767	down
hsa-let-7e-5p	-1.22487	12.341	0.0302766	0.0464285	down
hsa-miR-1293	-1.25989	0.508265	0.354385	0.430844	down
hsa-miR-548l	-1.26976	1.64965	0.121592	0.163504	down
hsa-miR-7-2-3p	-1.27484	-0.303663	0.746508	0.816673	down
hsa-miR-676-3p	-1.28188	1.65055	0.168488	0.220306	down
hsa-miR-643	-1.28529	1.36098	0.237606	0.301789	down
hsa-miR-23a-3p	-1.2882	12.7939	0.0218056	0.0344044	down
hsa-miR-3605-5p	-1.3872	0.795007	0.196763	0.253083	down
hsa-miR-200b-3p	-1.39812	0.422247	0.390066	0.469402	down
hsa-miR-30b-5p	-1.41036	9.35065	0.021872	0.0344327	down
hsa-miR-10b-3p	-1.41995	0.932568	0.26725	0.334651	down
hsa-miR-379-5p	-1.43896	11.8351	0.0233615	0.0366962	down
hsa-miR-3146	-1.44565	0.353477	0.231398	0.294431	down
hsa-miR-758-3p	-1.44682	7.81636	0.0919101	0.127453	down
hsa-miR-1278	-1.46117	0.667866	0.330579	0.404824	down
hsa-miR-2116-3p	-1.47228	0.28978	0.254615	0.320526	down
hsa-miR-3179	-1.53955	0.0391746	0.289751	0.360918	down
hsa-miR-23b-3p	-1.56901	10.8618	0.0315045	0.0482073	down
hsa-miR-548au-5p	-1.57552	-0.222963	0.536015	0.616808	down
hsa-miR-6500-3p	-1.59626	-0.211943	0.54043	0.620882	down
hsa-miR-24-2-5p	-1.5972	0.844148	0.125896	0.168653	down
hsa-miR-625-5p	-1.632	5.30197	0.0277312	0.0430779	down
hsa-miR-4662a-5p	-1.66584	0.68446	0.147967	0.196367	down
hsa-miR-656-3p	-1.67478	8.84622	0.0724381	0.103377	down
hsa-miR-664b-3p	-1.70159	1.46038	0.192285	0.248223	down
hsa-miR-548e-3p	-1.72147	1.30382	0.0744268	0.105507	down
hsa-miR-212-5p	-1.74758	4.44606	0.0367243	0.0554771	down
hsa-miR-1271-5p	-1.75337	6.70073	0.00271566	0.00503785	down
hsa-miR-1277-3p	-1.76114	3.33093	0.0595006	0.0863915	down
hsa-miR-22-3p	-1.76835	13.8816	0.0247006	0.0387139	down
hsa-miR-766-3p	-1.79361	5.882	0.00436649	0.00773118	down
hsa-miR-1256	-1.8095	0.14359	0.179278	0.2327	down
hsa-miR-324-3p	-1.8218	5.32573	0.00369063	0.00668456	down
hsa-let-7g-5p	-1.83075	12.7066	0.00450576	0.00795794	down
hsa-miR-152-5p	-1.83419	1.94587	0.0365486	0.0553294	down
hsa-miR-1226-5p	-1.83518	0.161302	0.187585	0.243039	down
hsa-miR-1275	-1.84111	5.38576	0.0849777	0.119238	down
hsa-miR-431-5p	-1.86574	9.88566	0.00501243	0.00880897	down
hsa-miR-3940-5p	-1.87569	1.21351	0.0802445	0.113268	down
hsa-miR-1185-2-3p	-1.90842	2.92278	0.0894202	0.124487	down
hsa-miR-151b	-1.91176	4.26885	0.00405563	0.00725314	down
hsa-miR-214-3p	-1.95212	9.42597	0.00323754	0.00591751	down
hsa-miR-130a-3p	-1.97194	8.54484	0.00525293	0.00916359	down
hsa-miR-548av-3p	-1.98116	1.07512	0.124665	0.167319	down
hsa-miR-96-5p	-1.98484	1.71955	0.0279917	0.0432988	down
hsa-miR-361-3p	-2.06626	2.07703	0.0438537	0.0654121	down
hsa-miR-1284	-2.0744	3.49174	0.000877645	0.00178547	down
hsa-miR-27b-5p	-2.08778	6.61395	0.000536642	0.00112063	down
hsa-miR-219a-5p	-2.09684	-0.0394028	0.291024	0.361868	down
hsa-miR-3115	-2.13311	1.05946	0.0893653	0.124487	down
hsa-miR-136-3p	-2.13527	9.15064	0.002552	0.00478078	down
hsa-miR-483-5p	-2.1918	0.743731	0.116901	0.157794	down
hsa-miR-1228-5p	-2.22546	2.59667	0.090243	0.125387	down
hsa-miR-222-3p	-2.26932	13.7685	0.000264167	0.00058612	down
hsa-miR-1268a	-2.28026	7.56778	0.00324213	0.00591751	down
hsa-miR-199b-5p	-2.3179	9.72475	0.00112801	0.00224969	down
hsa-miR-548w	-2.36926	0.431768	0.0399564	0.0598502	down
hsa-miR-3174	-2.39137	0.768625	0.0118441	0.0193763	down
hsa-miR-655-3p	-2.41136	7.49088	0.00164703	0.0031777	down
hsa-miR-4799-5p	-2.41987	0.0860423	0.140765	0.187862	down
hsa-miR-582-3p	-2.42955	1.35274	0.0174349	0.0278801	down
hsa-miR-30c-2-3p	-2.43942	4.91311	0.00630211	0.0107819	down
hsa-miR-29a-3p	-2.48705	12.5228	0.00793114	0.0134074	down
hsa-miR-93-5p	-2.51262	11.2176	0.0110157	0.0182311	down
hsa-miR-4286	-2.51454	2.97008	0.0651924	0.0938877	down
hsa-miR-19b-3p	-2.51497	9.7922	0.000265716	0.000587721	down
hsa-miR-150-5p	-2.54106	0.718318	0.110385	0.150141	down
hsa-miR-377-5p	-2.54388	6.81838	2.6964e-05	6.83731e-05	down
hsa-miR-337-5p	-2.56052	7.81298	0.000968172	0.00195285	down
hsa-miR-181a-5p	-2.56099	12.3507	2.09288e-05	5.46303e-05	down
hsa-miR-3944-5p	-2.56851	0.53115	0.0155594	0.0250502	down
hsa-miR-181b-2-3p	-2.58084	1.7216	0.00424978	0.00756227	down
hsa-miR-199a-5p	-2.59398	12.823	8.14607e-06	2.21598e-05	down
hsa-miR-1227-3p	-2.6214	0.868432	0.156316	0.205908	down
hsa-miR-19b-1-5p	-2.6804	2.88944	8.80663e-05	0.00020636	down
hsa-miR-4636	-2.68155	3.53788	5.25528e-05	0.000125631	down
hsa-miR-3679-5p	-2.72796	1.85086	0.0191121	0.0304935	down
hsa-miR-20a-3p	-2.77867	0.252842	0.0725095	0.103377	down
hsa-miR-1-3p	-2.79048	2.42539	0.00114734	0.00226911	down
hsa-miR-28-5p	-2.81037	9.63797	1.49628e-05	3.97886e-05	down
hsa-miR-548n	-2.82775	0.884678	0.051435	0.0754522	down
hsa-miR-23b-5p	-2.83702	3.63422	0.0206858	0.0328567	down
hsa-miR-4677-5p	-2.84492	2.17741	0.00510608	0.0089514	down
hsa-miR-4485-3p	-2.85816	0.923305	0.058181	0.0848223	down
hsa-miR-15b-5p	-2.8641	10.0239	3.97866e-05	9.91175e-05	down
hsa-miR-410-5p	-2.87041	5.25927	0.009961	0.0166407	down
hsa-miR-605-3p	-2.88564	0.71916	0.0352757	0.0535165	down
hsa-miR-369-3p	-2.891	10.7263	4.39506e-05	0.000106866	down
hsa-miR-4659a-3p	-2.89492	1.4468	0.0346626	0.0528121	down
hsa-miR-1262	-2.93065	1.70102	0.00149662	0.00289536	down
hsa-miR-548aq-3p	-2.93916	2.70442	0.0117473	0.0192623	down
hsa-miR-548ad-5p	-2.94567	1.70947	0.0145669	0.023613	down
hsa-miR-3909	-2.95798	3.96903	0.000329618	0.000717879	down
hsa-miR-491-5p	-3.006	1.83391	0.00113695	0.0022567	down
hsa-miR-3617-5p	-3.01881	2.69417	0.000932043	0.00189072	down
hsa-miR-339-5p	-3.02423	7.43116	0.00242678	0.00455824	down
hsa-miR-192-3p	-3.10932	0.455637	0.0944983	0.130533	down
hsa-miR-1185-1-3p	-3.14634	5.89452	0.0004536	0.00096424	down
hsa-miR-766-5p	-3.15156	2.30993	0.000181362	0.000411397	down
hsa-miR-4741	-3.21889	0.396317	0.00870959	0.0146536	down
hsa-miR-499a-5p	-3.23632	2.61024	0.000117285	0.000270364	down
hsa-miR-107	-3.29485	2.71771	0.0154086	0.0248638	down
hsa-miR-454-5p	-3.3213	2.59296	2.02765e-05	5.3123e-05	down
hsa-miR-197-5p	-3.38908	1.92421	0.00138168	0.00269503	down
hsa-miR-424-3p	-3.40254	10.9952	1.32768e-07	4.55387e-07	down
hsa-miR-490-5p	-3.42377	6.98175	0.00230007	0.00437815	down
hsa-miR-324-5p	-3.42606	5.05533	9.34975e-05	0.00021765	down
hsa-miR-1303	-3.42761	4.29338	0.00193407	0.00370131	down
hsa-miR-216a-5p	-3.43066	0.630458	0.0441715	0.0657479	down
hsa-miR-487b-5p	-3.44046	3.24006	1.07107e-05	2.88054e-05	down
hsa-miR-369-5p	-3.44401	8.80865	0.000384543	0.000822365	down
hsa-miR-618	-3.50011	2.43846	0.000185576	0.000419615	down
hsa-miR-2110	-3.57697	2.58464	4.15006e-05	0.000101605	down
hsa-miR-3661	-3.61161	2.00086	0.00022188	0.000500111	down
hsa-miR-1180-3p	-3.61862	9.97428	2.37023e-05	6.03178e-05	down
hsa-miR-7-1-3p	-3.68974	7.08593	1.17723e-07	4.05744e-07	down
hsa-miR-7108-5p	-3.69052	0.776006	0.0148537	0.024023	down
hsa-miR-200a-3p	-3.70551	2.08608	0.00165304	0.00318065	down
hsa-miR-579-3p	-3.73529	2.94365	2.10902e-06	6.29162e-06	down
hsa-let-7i-3p	-3.85694	4.41092	4.45937e-05	0.00010806	down
hsa-miR-432-3p	-3.86471	2.289	7.77737e-05	0.000182846	down
hsa-miR-10a-3p	-3.98591	2.28644	8.41e-06	2.27904e-05	down
hsa-miR-455-3p	-4.05175	8.17366	2.65645e-07	8.69161e-07	down
hsa-miR-624-5p	-4.05489	3.23629	3.16506e-06	9.06127e-06	down
hsa-miR-671-3p	-4.07992	3.88927	3.98483e-07	1.27443e-06	down
hsa-miR-103a-2-5p	-4.11184	1.70015	0.0031476	0.00578963	down
hsa-miR-101-3p	-4.12614	3.60758	6.8566e-07	2.16364e-06	down
hsa-miR-532-3p	-4.1519	4.04362	1.53413e-05	4.0643e-05	down
hsa-miR-1285-3p	-4.2593	2.3052	4.48317e-05	0.000108267	down
hsa-miR-3176	-4.26257	2.52348	7.23402e-05	0.000171205	down
hsa-miR-188-5p	-4.27208	2.90825	0.000260189	0.000579104	down
hsa-miR-505-5p	-4.27334	2.80331	3.75378e-06	1.04929e-05	down
hsa-miR-548ay-5p	-4.29226	2.8102	3.13335e-07	1.01584e-06	down
hsa-miR-93-3p	-4.33935	3.62292	3.82328e-07	1.23388e-06	down
hsa-miR-589-3p	-4.40937	3.19046	9.15872e-07	2.8396e-06	down
hsa-miR-1301-3p	-4.43289	4.50589	3.92622e-07	1.26137e-06	down
hsa-miR-154-5p	-4.49116	9.62493	5.218e-11	2.68462e-10	down
hsa-miR-331-3p	-4.51671	2.29403	5.35718e-05	0.000127638	down
hsa-miR-542-3p	-4.54469	3.12251	2.15153e-06	6.36493e-06	down
hsa-miR-5581-3p	-4.54666	1.26845	0.000132163	0.000303675	down
hsa-miR-2277-3p	-4.54799	2.15426	0.000236722	0.000531875	down
hsa-miR-181c-5p	-4.57467	4.7072	2.02332e-09	8.65397e-09	down
hsa-miR-130b-5p	-4.59481	7.00297	2.44834e-06	7.12427e-06	down
hsa-miR-125a-5p	-4.64335	10.1711	6.50277e-11	3.29783e-10	down
hsa-miR-3117-3p	-4.65284	4.46821	2.55957e-09	1.07532e-08	down
hsa-miR-23a-5p	-4.66052	2.86138	8.83044e-08	3.11921e-07	down
hsa-miR-15a-3p	-4.7172	1.48781	0.000176284	0.00040116	down
hsa-miR-548h-5p	-4.74044	2.7082	5.36132e-06	1.48114e-05	down
hsa-miR-411-3p	-4.74543	3.28241	8.99332e-08	3.16102e-07	down
hsa-miR-4443	-4.75352	2.67259	0.0024262	0.00455824	down
hsa-miR-494-3p	-4.82122	4.51863	2.76643e-10	1.25908e-09	down
hsa-miR-191-3p	-4.89998	3.8008	4.00378e-05	9.93946e-05	down
hsa-miR-125b-5p	-4.95509	11.7106	5.16421e-10	2.27738e-09	down
hsa-miR-370-5p	-4.99931	3.43129	2.47764e-07	8.14411e-07	down
hsa-miR-29c-5p	-5.04266	3.13321	2.21702e-05	5.72393e-05	down
hsa-let-7e-3p	-5.04987	7.21645	2.28423e-11	1.27701e-10	down
hsa-miR-574-3p	-5.06975	10.4683	2.79696e-08	1.06195e-07	down
hsa-miR-4466	-5.08123	5.71917	4.2639e-11	2.226e-10	down
hsa-miR-411-5p	-5.08763	11.7922	1.05525e-12	6.45886e-12	down
hsa-miR-665	-5.17708	3.353	0.000281376	0.000618505	down
hsa-miR-132-5p	-5.18767	8.36556	4.78959e-13	2.95705e-12	down
hsa-miR-3940-3p	-5.27666	2.54143	1.6767e-07	5.69596e-07	down
hsa-miR-500a-3p	-5.32201	3.29627	3.35205e-05	8.43957e-05	down
hsa-miR-296-3p	-5.3872	3.54297	0.000297986	0.000652924	down
hsa-miR-26a-2-3p	-5.38879	4.11336	1.48732e-08	5.77047e-08	down
hsa-miR-210-5p	-5.38942	2.04601	4.03966e-05	9.95484e-05	down
hsa-miR-30b-3p	-5.41347	3.64904	7.54911e-08	2.67993e-07	down
hsa-miR-99a-3p	-5.46425	2.09942	1.81612e-05	4.79348e-05	down
hsa-miR-502-3p	-5.47871	3.28918	3.00684e-06	8.67827e-06	down
hsa-miR-148b-3p	-5.48362	4.86664	1.38074e-10	6.66889e-10	down
hsa-miR-433-5p	-5.48419	2.70754	5.41799e-08	1.99315e-07	down
hsa-miR-362-5p	-5.48965	7.40249	5.08124e-09	2.04982e-08	down
hsa-miR-122-3p	-5.50376	2.18901	0.000455041	0.000964416	down
hsa-miR-218-1-3p	-5.51327	2.15382	3.73593e-05	9.37282e-05	down
hsa-miR-615-5p	-5.62473	4.13296	4.35688e-05	0.000106302	down
hsa-miR-26b-3p	-5.668	2.88505	5.79139e-08	2.11953e-07	down
hsa-miR-4454	-5.74187	3.12531	0.000621893	0.00127614	down
hsa-miR-495-5p	-5.82834	6.62639	2.92718e-07	9.53348e-07	down
hsa-miR-539-5p	-5.85935	4.32535	3.19653e-10	1.44556e-09	down
hsa-miR-320c	-5.90059	4.86018	2.25017e-12	1.34254e-11	down
hsa-miR-18a-3p	-6.0992	4.4419	2.43351e-07	8.0738e-07	down
hsa-let-7c-3p	-6.1354	2.66375	1.04639e-07	3.62408e-07	down
hsa-miR-212-3p	-6.17518	5.18959	2.50672e-12	1.48314e-11	down
hsa-miR-485-3p	-6.30107	6.44967	2.94916e-13	1.8864e-12	down
hsa-miR-194-5p	-6.31829	4.66618	1.55795e-12	9.45421e-12	down
hsa-miR-3605-3p	-6.39954	3.55116	5.23333e-08	1.94537e-07	down
hsa-miR-29a-5p	-6.4278	2.92483	2.06565e-08	7.88502e-08	down
hsa-let-7a-2-3p	-6.43267	6.79053	2.90445e-17	2.64379e-16	down
hsa-miR-431-3p	-6.43788	4.25512	1.8465e-10	8.67776e-10	down
hsa-miR-412-5p	-6.58431	6.61591	1.03645e-13	6.81372e-13	down
hsa-miR-769-3p	-6.61473	5.45191	2.73201e-14	1.92052e-13	down
hsa-miR-337-3p	-6.62726	11.0717	6.60653e-15	5.09851e-14	down
hsa-miR-598-3p	-6.74033	4.55697	2.46807e-10	1.13788e-09	down
hsa-miR-26a-1-3p	-6.74437	3.2122	2.49423e-09	1.05411e-08	down
hsa-miR-4326	-6.75999	4.11413	6.56674e-09	2.61932e-08	down
hsa-miR-323a-5p	-6.84217	4.89907	2.50452e-11	1.38923e-10	down
hsa-miR-31-5p	-6.89359	12.5562	1.05818e-14	7.82615e-14	down
hsa-miR-940	-6.89621	4.69061	2.97771e-11	1.60164e-10	down
hsa-miR-204-5p	-6.9061	6.43563	1.0022e-09	4.36541e-09	down
hsa-let-7a-3p	-6.94715	6.41436	2.80361e-17	2.58515e-16	down
hsa-miR-15b-3p	-6.95055	5.36232	3.4636e-13	2.17624e-12	down
hsa-miR-376b-5p	-7.0455	5.48208	7.6489e-09	3.03392e-08	down
hsa-miR-193b-3p	-7.15315	9.87609	8.72432e-16	6.95985e-15	down
hsa-miR-130b-3p	-7.18095	5.00283	4.67027e-10	2.09866e-09	down
hsa-miR-299-5p	-7.18755	5.23539	3.20193e-11	1.7093e-10	down
hsa-miR-1296-5p	-7.19475	6.40981	1.52025e-16	1.25509e-15	down
hsa-miR-4725-3p	-7.24841	3.68191	1.61103e-10	7.72861e-10	down
hsa-miR-33a-5p	-7.36033	9.23394	8.1654e-15	6.2338e-14	down
hsa-miR-34c-3p	-7.42471	4.74888	1.80157e-10	8.52742e-10	down
hsa-miR-708-5p	-7.48044	10.1376	5.60935e-20	6.22287e-19	down
hsa-miR-487a-5p	-7.50905	6.23367	1.41827e-14	1.03812e-13	down
hsa-miR-374b-3p	-7.54621	5.22984	2.83756e-15	2.23852e-14	down
hsa-miR-3187-3p	-7.61358	5.64468	7.59587e-17	6.42032e-16	down
hsa-miR-17-3p	-7.66352	4.06947	4.03422e-12	2.34778e-11	down
hsa-miR-539-3p	-7.69008	5.7191	1.50066e-17	1.42063e-16	down
hsa-miR-576-5p	-7.72237	6.89197	8.29873e-14	5.66548e-13	down
hsa-miR-154-3p	-8.05643	9.32998	3.56738e-18	3.42276e-17	down
hsa-miR-424-5p	-8.21401	12.1757	5.20356e-25	9.72244e-24	down
hsa-miR-374a-5p	-8.30014	5.3689	1.72734e-16	1.40967e-15	down
hsa-miR-548k	-8.46243	5.52802	6.41324e-17	5.62149e-16	down
hsa-miR-361-5p	-8.53799	8.3322	5.2747e-11	2.69427e-10	down
hsa-miR-135b-5p	-8.58747	9.38589	8.78283e-22	1.11354e-20	down
hsa-miR-27a-5p	-8.66067	7.64195	3.20526e-17	2.88068e-16	down
hsa-miR-335-5p	-8.67837	7.59332	1.99972e-22	2.78392e-21	down
hsa-miR-92a-1-5p	-8.81411	6.37301	2.863e-18	2.78457e-17	down
hsa-miR-425-5p	-8.81557	7.79032	3.46757e-22	4.73456e-21	down
hsa-miR-34a-3p	-8.88274	5.25655	1.99179e-14	1.42846e-13	down
hsa-miR-181a-2-3p	-9.00027	8.48453	8.85095e-14	5.98493e-13	down
hsa-miR-21-3p	-9.25122	8.91534	1.53622e-22	2.18143e-21	down
hsa-miR-126-3p	-9.33449	8.65769	6.72494e-24	1.06105e-22	down
hsa-miR-450a-5p	-9.35942	7.74016	7.31636e-22	9.44476e-21	down
hsa-miR-454-3p	-9.43324	7.08115	4.25621e-22	5.59613e-21	down
hsa-miR-301a-3p	-9.48361	7.49381	5.92398e-23	8.58372e-22	down
hsa-miR-376c-3p	-9.53382	12.7526	3.2622e-32	1.0528e-30	down
hsa-let-7d-3p	-9.62406	9.34716	8.19899e-19	8.31612e-18	down
hsa-miR-100-3p	-9.73423	6.08267	9.94833e-19	9.94833e-18	down
hsa-miR-193a-5p	-9.76138	8.55911	6.37287e-24	1.02835e-22	down
hsa-miR-493-3p	-9.79788	9.16581	5.21536e-20	5.87763e-19	down
hsa-miR-299-3p	-9.85213	8.14543	7.93339e-25	1.44428e-23	down
hsa-miR-122-5p	-9.91615	9.17683	2.57285e-14	1.82672e-13	down
hsa-miR-181a-3p	-9.96321	7.97148	4.0218e-24	6.79875e-23	down
hsa-miR-29c-3p	-10.1307	6.38465	1.13715e-20	1.30222e-19	down
hsa-miR-671-5p	-10.1785	8.78218	9.51775e-15	7.18894e-14	down
hsa-miR-335-3p	-10.319	8.92606	2.94946e-25	5.65977e-24	down
hsa-miR-615-3p	-10.3654	8.66667	5.26171e-19	5.41422e-18	down
hsa-miR-214-5p	-10.3946	8.78876	3.94947e-22	5.2908e-21	down
hsa-miR-15a-5p	-10.4607	10.221	5.572e-27	1.19882e-25	down
hsa-miR-496	-10.6167	8.27089	1.5973e-23	2.41294e-22	down
hsa-miR-487b-3p	-10.6429	10.1385	4.6909e-21	5.5509e-20	down
hsa-miR-196b-5p	-10.6595	10.154	2.94133e-21	3.53956e-20	down
hsa-miR-18a-5p	-10.6823	8.22929	1.43641e-23	2.21707e-22	down
hsa-miR-532-5p	-10.685	9.40941	1.70083e-27	4.02531e-26	down
hsa-miR-378a-3p	-10.7081	9.43868	1.74377e-29	4.76182e-28	down
hsa-miR-377-3p	-10.9509	8.00706	2.84705e-21	3.48519e-20	down
hsa-miR-410-3p	-10.9521	9.34131	9.21837e-25	1.63626e-23	down
hsa-miR-574-5p	-10.9604	11.0812	2.15269e-26	4.45053e-25	down
hsa-miR-503-5p	-10.9906	9.37818	2.33785e-25	4.61076e-24	down
hsa-miR-197-3p	-10.9958	8.03681	3.16809e-23	4.68613e-22	down
hsa-miR-3613-5p	-11.1903	10.061	1.61029e-27	3.99456e-26	down
hsa-miR-29b-1-5p	-11.2047	7.55867	1.36561e-19	1.44714e-18	down
hsa-miR-487a-3p	-11.299	8.85507	3.31593e-27	7.35722e-26	down
hsa-miR-149-5p	-11.3396	9.10013	1.45991e-21	1.81848e-20	down
hsa-miR-345-5p	-11.348	9.09104	1.87797e-24	3.2521e-23	down
hsa-miR-484	-11.4515	10.1067	2.17403e-28	5.71689e-27	down
hsa-miR-193a-3p	-11.6417	8.68256	4.00077e-15	3.12148e-14	down
hsa-miR-99a-5p	-11.6515	11.2938	3.43886e-34	1.22079e-32	down
hsa-miR-3074-5p	-11.6906	9.34112	1.63158e-27	3.99456e-26	down
hsa-miR-590-3p	-11.7358	8.77265	6.33442e-24	1.02835e-22	down
hsa-miR-376a-3p	-12.4324	11.5482	1.28548e-38	6.0846e-37	down
hsa-miR-99b-5p	-12.4572	12.1037	1.45935e-41	1.15127e-39	down
hsa-miR-145-5p	-12.4963	10.0287	9.87032e-20	1.06181e-18	down
hsa-miR-92b-3p	-12.7665	10.4071	1.0389e-31	3.20703e-30	down
hsa-miR-181b-5p	-12.7959	11.3927	4.26899e-38	1.78293e-36	down
hsa-miR-24-3p	-12.9975	12.6478	7.98254e-43	8.09658e-41	down
hsa-miR-27a-3p	-13.0654	12.5001	1.99347e-39	1.01097e-37	down
hsa-miR-423-3p	-13.2055	12.1699	6.77112e-41	4.80749e-39	down
hsa-miR-155-5p	-13.2569	12.0506	2.66169e-40	1.718e-38	down
hsa-miR-29b-3p	-13.2579	10.9022	1.05406e-35	3.93885e-34	down
hsa-miR-218-5p	-13.3472	12.0711	4.33342e-40	2.36671e-38	down
hsa-miR-151a-5p	-13.3984	11.1259	7.08091e-34	2.39402e-32	down
hsa-miR-143-3p	-13.5921	12.9771	1.67141e-45	5.22072e-43	down
hsa-miR-31-3p	-13.6505	10.8903	2.40222e-30	6.82232e-29	down
hsa-miR-16-5p	-13.7675	12.7313	7.26557e-44	1.03171e-41	down
hsa-miR-21-5p	-13.8975	13.1113	6.74255e-43	7.97868e-41	down
hsa-let-7f-5p	-13.9234	12.912	2.50555e-37	9.88301e-36	down
hsa-miR-196a-5p	-13.9888	11.9892	1.0782e-42	9.56902e-41	down
hsa-miR-26a-5p	-14.3492	13.2026	3.8901e-40	2.30164e-38	down
hsa-miR-100-5p	-14.501	13.563	9.09729e-49	6.45907e-46	down
hsa-miR-34a-5p	-14.8984	13.2648	7.01145e-44	1.03171e-41	down
